# Supplementary material for: Influence of late pruning practice on two red skin grapevine cultivars in a semi-desert climate
Source: Front Plant Sci. 2023 Feb 8;14:1114696. doi: 10.3389/fpls.2023.1114696 (PMC9945113; doi:10.3389/fpls.2023.1114696)
Supplement: Supplementary file 5 [file Table_2.xlsx]

## Sheet: ANOVA
	TableS2. Detected metabolites and their statistical significance in wine samples. Statistical significance was calculated by Multi-factor Analysis of Variance. Asterisks indicate significant differences between treatments, cultivars, and years.
	WINE		Syrah + Malbec																					SYRAH													MALBEC
			treatment		cultivar		year		block		treat*cult		treat*year		cultivar*year		treat*cult*year		Tukey's test					treatment		year		block		treat*year		Tukey's test					treatment		year		block		treat*year		Tukey's test
			sign	p-value	sign	p-value	sign	p-value	sign	p-value	sign	p-value	sign	p-value	sign	p-value	sign	p-value	A (3 wab)	C (2wab)	B (1wab)	D (thin)	E (contr)	sign	p-value	sign	p-value	sign	p-value	sign	p-value	A (3 wab)	C (2wab)	B (1wab)	D (thin)	E (contr)	sign	p-value	sign	p-value	sign	p-value	sign	p-value	A (3 wab)	C (2wab)	B (1wab)	D (thin)	E (contr)
	Amino acid	Phenylalanine	**	0.004566	***	2.546e-06	*	0.048203	ns	0.902855	*	0.017335	*	0.024466	ns	0.467839	ns	0.533757	ab	a	b	ab	ab	*	0.0494	ns	0.35212	ns	0.26413	*	0.03599	ab	a	ab	b	ab	*	0.02203	.	0.07523	ns	0.36704	ns	0.50071	ab	ab	b	ab	a
		Tryptophan	***	3.585e-05	***	6.948e-07	ns	0.591457	ns	0.403531	***	0.000122	ns	0.14173	ns	0.134788	ns	0.232335	ab	a	ab	b	ab	***	0.0001682	ns	0.523068	ns	0.220507	ns	0.774076	a	a	ab	c	bc	*	0.048515	.	0.078589	**	0.003583	**	0.00758	ab	ab	b	ab	a
	Anthocyanin	Delph-3-glu	***	3.321e-10	***	8.287e-05	***	2.2e-16	ns	0.692727	**	0.004455	.	0.084981	***	7.24e-07	ns	0.335167	a	a	ab	b	c	***	9.789e-06	***	2.149e-10	ns	0.9536	ns	0.3908	a	ab	ab	bc	c	***	4.592e-06	***	4.757e-15	ns	0.5826	ns	0.1183	b	a	ab	bc	c
		Mal-3-glu	***	0.0003344	**	0.0016087	***	2.2e-16	ns	0.459026	***	0.0009721	ns	0.473309	*	0.0354098	ns	0.664089	ab	ab	ab	a	b	*	0.041374	***	2.126e-13	**	0.003615	ns	0.881516	ab	b	ab	a	ab	**	0.002734	***	4.365e-13	ns	0.498116	ns	0.771476	ab	a	a	a	b
		Pet-3-glu	***	7.981e-07	***	3.077e-08	***	2.2e-16	ns	0.699299	***	0.0001179	*	0.0139351	***	3.124e-06	ns	0.332858	a	a	a	a	b	ns	0.104787	***	2.436e-15	**	0.008714	ns	0.117927						***	8.848e-06	***	2.2e-16	ns	0.277	*	0.0395
		Cyan-3-glu	ns	na	ns	na	ns	na	ns	na	ns	na	ns	na	ns	na	ns	na						ns	0.3941	ns	na	ns	0.344	ns	na						.	0.06664	ns	na	ns	0.55592	ns	na
		Peo-3-glu	*	0.0192744	***	0.0002021	***	2.2e-16	**	0.0098641	.	0.0560869	ns	0.487525	*	0.0247868	ns	0.482989	a	ab	ab	ab	b	.	0.05083	***	2.965e-10	ns	0.69952	ns	0.38587						.	0.075247	***	3.912e-16	**	0.002577	ns	0.940631
		Delph-3-acet	***	1.888e-08	***	5.494e-05	***	2.2e-16	ns	0.902855	**	0.002197	**	0.001558	*	0.046942	ns	0.119518	a	a	ab	bc	c	**	0.001007	***	2.085e-11	ns	0.254683	ns	0.267269	a	abc	ab	bc	c	***	6.452e-06	***	1.049e-12	ns	0.663975	**	0.004106	ab	a	b	b	c
		Mal-3-acet	***	0.0003358	***	3.075e-12	***	2.2e-16	ns	0.121397	***	0.000142	ns	0.359172	ns	0.384334	ns	0.359911	b	a	ab	ab	ab	*	0.025958	***	9.344e-14	**	0.005344	ns	0.46302	b	ab	ab	ab	a	**	0.002276	***	6.971e-12	ns	0.805616	ns	0.290622	ab	a	ab	ab	b
		Pet-3-acet	***	3.936e-07	***	0.000595	***	2.2e-16	ns	0.504213	***	0.0004461	**	0.0055855	***	4.776e-05	ns	0.152146	ab	a	ab	bc	c	ns	0.20479	***	3.108e-12	.	0.09919	ns	0.10447						***	2.383e-05	***	4.414e-13	ns	0.78566	*	0.02585	b	a	b	bc	c
		Cyan-3-acet	***	1.01e-05	**	0.009398	***	1.65e-13	ns	0.252558	**	0.007649	ns	0.17271	***	4.225e-06	ns	0.12406	a	a	a	b	b	**	0.001082	**	0.004294	ns	0.83671	ns	0.396822	a	abc	ab	bc	c	***	0.0007153	***	1.004e-11	ns	0.325514	.	0.084308	ab	a	b	b	b
		Peo-3-acet	***	3.936e-07	***	0.000595	***	2.2e-16	ns	0.504213	***	0.0004461	**	0.0055855	***	4.776e-05	ns	0.152146	ab	a	ab	bc	c	**	0.007584	***	4.637e-07	ns	0.330955	ns	0.171328	a	ab	ab	b	b	***	0.0002203	***	2.765e-15	ns	0.192419	ns	0.112817	ab	a	bc	bc	c
		Delph-3-coum	***	1.475e-05	***	8.626e-06	***	2.2e-16	ns	0.9684	***	3.904e-05	ns	0.1075	***	2.477e-06	ns	0.4537	b	a	ab	ab	b	ns	0.1768	***	1.409e-14	ns	0.9165	ns	0.5507						***	0.0003333	***	2.498e-14	ns	0.654285	ns	0.160933	b	a	ab	ab	b
		Mal-3-coum	***	2.272e-08	***	1.106e-08	***	2.2e-16	ns	0.28767	***	5.385e-09	*	0.04777	*	0.03901	ns	0.17928	b	a	ab	ab	ab	**	0.001229	***	3.217e-13	*	0.024712	ns	0.700116	b	b	ab	ab	a	***	5.165e-06	***	8.391e-15	ns	0.73894	*	0.02774	bc	a	b	b	c
		Pet-3-coum	***	1.878e-08	***	6.444e-08	***	2.2e-16	ns	0.47303	***	2.239e-08	*	0.03437	***	1.314e-05	ns	0.18816	b	a	ab	ab	b	**	0.006731	***	2.5e-15	ns	0.113444	ns	0.403332	b	b	ab	ab	a	***	4.114e-06	***	2.2e-16	ns	0.75406	*	0.04077	bc	a	b	b	c
		Cyan-3-coum	***	7.041e-06	***	1.06e-13	***	2.2e-16	ns	0.590941	***	1.656e-05	***	0.0009494	**	0.0064742	ns	0.603013	ab	a	ab	b	b	*	0.02602	***	2.163e-12	ns	0.34268	ns	0.10189	a	ab	a	b	ab	***	0.0001122	***	6.295e-07	ns	0.900913	*	0.0157905	bc	a	bc	ab	c
		Peo-3-coum	***	2.717e-05	***	2.2e-16	***	2.2e-16	.	0.09676	***	4.818e-05	.	0.05163	ns	0.14739	.	0.06566	a	ab	ab	ab	b	ns	0.1966	***	8.922e-12	ns	0.5129	ns	0.369						***	5.924e-06	***	2.2e-16	ns	0.16159	*	0.01134	ab	a	bc	bc	c
		Vitisin_A	***	3.5e-05	***	7.578e-07	***	5.355e-12	ns	0.355794	***	0.0002165	ns	0.292112	*	0.0147301	ns	0.528038	ab	a	a	a	b	.	0.05199	***	2.674e-06	.	0.09953	ns	0.8033						***	0.0006176	***	1.426e-07	.	0.0594579	ns	0.189179	a	a	a	ab	b
	Flavanol	Proc-B1	***	3.232e-07	***	1.834e-08	***	2.2e-16	ns	0.55499	***	1.15e-05	*	0.01189	.	0.06533	*	0.01979	a	a	a	a	b	ns	0.4388	***	8.743e-13	ns	0.2245	ns	0.2254						***	3.7e-05	***	8.299e-13	ns	0.75512	*	0.02668	a	a	a	a	b
		Proc-rt1.84	***	2.591e-08	***	0.0004975	***	2.2e-16	ns	0.701809	*	0.013235	**	0.0021009	ns	0.678448	***	0.0006228	a	a	b	bc	c	***	0.0001549	***	3.046e-14	ns	0.596429	*	0.0181498	a	ab	b	b	b	**	0.001469	***	1.743e-10	ns	0.367936	*	0.013168	a	a	ab	ab	b
		Proc-B2	***	1.378e-06	**	0.002014	***	2.2e-16	ns	0.810298	*	0.011088	*	0.017041	ns	0.551257	*	0.010188	ab	a	c	bc	c	***	1.03e-05	***	3.488e-14	ns	0.89878	*	0.03086	a	ab	bc	c	c	**	0.003465	***	1.302e-10	ns	0.747258	*	0.018376	ab	a	ab	a	b
		Proc-rt2.6	***	0.0009582	**	0.008325	***	2.2e-16	ns	0.339675	ns	0.271662	***	6.851e-09	.	0.067935	ns	0.780849	c	bc	bc	ab	a	***	0.0006307	***	2.2e-16	ns	0.577588	***	9.995e-06	b	ab	ab	a	a	ns	0.75712	***	3.449e-15	ns	0.76121	*	0.01303
		Catechin	***	0.0006854	*	0.0151602	***	2.195e-12	ns	0.36722	*	0.0181857	*	0.0283214	ns	0.795945	.	0.0652175	a	a	ab	ab	b	ns	0.1805	***	2.853e-06	ns	0.5403	ns	0.2735						**	0.001797	***	6.43e-07	ns	0.567859	*	0.024527	a	a	ab	a	b
		Epicatechin	***	1.443e-05	***	5.349e-06	***	2.2e-16	ns	0.8601	*	0.029331	**	0.003169	ns	0.357716	.	0.077668	ab	a	bc	c	c	***	8.065e-06	***	5.908e-13	ns	0.260496	***	0.0006237	a	ab	bc	c	c	.	0.06115	***	8.914e-09	ns	0.54855	ns	0.33411
		Epigallocatechin	***	1.795e-05	***	2.2e-16	***	0.0003749	ns	0.85113	***	0.0001077	ns	0.16789	ns	0.101569	ns	0.114188	a	a	a	a	b	ns	0.13996	.	0.05697	ns	0.35873	ns	0.5567						**	0.001642	*	0.013185	ns	0.21809	ns	0.152254	ab	a	ab	a	b
		Gallocatechin	***	1.375e-08	***	2.701e-13	***	2.2e-16	ns	0.57573	***	2.885e-06	***	0.0004728	ns	0.148484	.	0.0797188	a	a	a	a	b	ns	0.3367	***	4.777e-14	ns	0.1547	ns	narina						***	5.104e-05	***	9.467e-11	ns	0.90882	*	0.02744	a	a	a	a	b
	Flavanone	Narin-chalc-glu	*	0.01854	***	2.2e-16	***	2.2e-16	ns	0.44625	*	0.04399	ns	0.37975	***	3.443e-10	ns	0.64747	ab	ab	ab	a	b	.	0.0627	***	6.031e-09	*	0.01035	ns	0.27615						*	0.04152	***	4.225e-14	ns	0.51289	ns	0.65165	ab	ab	ab	a	b
	Flavanonol	Astilbin	**	0.00384	***	2.2e-16	***	2.2e-16	ns	0.114345	**	0.009408	ns	0.202594	ns	0.865357	ns	0.292078	b	ab	ab	a	ab	***	1.193e-05	***	6.375e-15	***	5.047e-05	ns	0.6038	bc	c	ab	a	a	ns	0.5972	***	4.899e-09	ns	0.2611	ns	0.2228
	Flavonol	Quercetin	***	0.0002218	***	2.73e-13	***	2.2e-16	ns	0.599573	ns	0.929218	ns	0.297049	ns	0.193468	ns	0.578725	c	bc	bc	a	ab	.	0.05404	***	7.389e-09	ns	0.75561	ns	0.88439						***	2.006e-05	***	4.176e-15	ns	0.11488	.	0.05014	c	bc	c	a	ab
		Quer-3-glu	***	2.58e-08	***	2.2e-16	***	2.2e-16	ns	0.23563	***	8.992e-07	***	6.692e-05	***	4.931e-08	*	0.02682	bc	ab	ab	a	c	***	3.692e-05	***	2.069e-08	*	0.03044	*	0.03458	c	bc	ab	a	a	**	0.002049	***	8.705e-13	ns	0.745849	*	0.032156	ab	a	a	a	b
		Quer-3-glr	***	5.482e-05	***	4.295e-12	***	2.2e-16	ns	0.632561	***	0.0002823	ns	0.15873	ns	0.482718	ns	0.147725	b	ab	ab	a	b	***	0.0002779	***	7.108e-14	ns	0.747269	ns	0.143545	c	bc	ab	a	ab	*	0.02738	***	1.093e-10	ns	0.47301	ns	0.52366	ab	a	ab	ab	b
		Rutin	*	0.04826	ns	na	ns	na	ns	na	ns	na	ns	na	ns	na	ns	na	bc	ab	a	bc	c	***	3.91e-05	**	0.001358	ns	0.708472	ns	0.590439	c	bc	a	a	ab	***	5.217e-06	ns	0.430057	ns	0.840312	**	0.001913	b	a	b	bc	c
		Myricetin	***	1.206e-05	***	5.267e-13	**	0.001326	ns	0.620141	***	0.000148	*	0.041724	**	0.003461	ns	0.80787	bc	ab	ab	a	c	.	0.08392	ns	0.91255	ns	0.10731	ns	0.23716						***	1.307e-05	***	3.44e-05	ns	0.2173	ns	0.1359	bc	a	ab	ab	c
		Myr-3-glu	***	3.96e-12	***	2.2e-16	***	2.2e-16	ns	0.291146	***	1.585e-09	***	0.0003623	ns	0.219912	.	0.0591953	c	b	ab	a	bc	***	9.128e-09	***	6.163e-12	ns	0.267627	**	0.009713	d	cd	bc	a	ab	**	0.001333	***	7.616e-12	ns	0.752501	*	0.030879	ab	a	a	a	b
		Myr-3-glr	***	0.0001438	***	3.222e-08	.	0.0705019	.	0.0858721	**	0.001175	ns	0.639482	***	2.381e-06	ns	0.72043	bc	a	abc	ab	c	ns	0.140324	**	0.005091	ns	0.595429	ns	0.913235						***	3.987e-05	***	1.212e-05	**	0.007628	ns	0.145614	bc	a	ab	ab	c
		Kaem-3-glu	***	9.002e-07	***	2.2e-16	***	2.2e-16	ns	0.109433	*	0.0103843	**	0.0011845	***	0.0005251	ns	0.978572	c	bc	b	a	b	***	2.647e-06	***	1.414e-07	.	0.0642	*	0.02967	d	cd	bc	a	ab	ns	0.1363	***	4.321e-11	ns	0.7914	ns	0.2609
		Kaemp-3-glr	**	0.001053	***	2.2e-16	***	2.2e-16	ns	0.25936	***	0.0004917	ns	0.594658	***	5.689e-16	ns	0.445665	b	ab	a	ab	ab	***	0.0002847	***	2.2e-16	ns	0.853093	ns	0.205053	c	bc	ab	a	a	.	0.08254	***	6.128e-09	ns	0.22655	ns	0.73817
	Hydroxycinnamic acid	p-coumarate	ns	0.44363	***	2.2e-16	***	1.352e-10	.	0.07205	ns	0.2165	ns	0.65987	*	0.02217	ns	0.8244						ns	0.7815	***	1.662e-06	ns	0.3522	ns	0.7753						.	0.08363	***	3.066e-05	.	0.07027	ns	0.68285
		Coutarate	ns	0.53453	***	2.2e-16	***	1.19e-07	*	0.02579	ns	0.55144	ns	0.38404	ns	0.85334	ns	0.49651						ns	0.755576	***	0.0002599	ns	0.441791	ns	0.779656						ns	0.206713	***	0.0001602	*	0.0304637	ns	0.241898
		Coumarate-hex	***	2.919e-05	***	0.0003977	***	2.2e-16	.	0.0536553	.	0.0607768	***	0.0002471	*	0.0408905	ns	0.42913	b	b	ab	a	a	***	6.826e-06	***	2.2e-16	ns	0.43773	*	0.01895	b	b	b	a	a	ns	0.161578	***	2.2e-16	**	0.004705	.	0.051567
		Hydro-benz-hex	ns	0.5047	***	4.01e-05	***	1.701e-11	ns	0.3268	ns	0.9746	ns	0.5162	ns	0.4984	ns	0.3678						ns	0.6116	***	1.326e-05	ns	0.8356	ns	0.6538						ns	0.2169	***	5.155e-08	ns	0.1331	ns	0.1485
		Ferulate	ns	0.40112	ns	0.35955	***	2e-16	.	0.0569	ns	0.52454	ns	0.50662	.	0.05097	ns	0.68415						ns	0.3141	***	2e-16	ns	0.5194	ns	0.5596						ns	0.284916	***	3.793e-15	**	0.002282	ns	0.47595
		Caffeic acid	ns	0.17107	ns	0.41059	ns	0.1642	ns	0.35797	ns	0.34015	ns	0.27976	*	0.01579	ns	0.24603						ns	0.531092	**	0.005834	ns	0.224347	ns	0.883991						ns	0.1184	ns	0.4856	ns	0.8818	ns	0.1049
		Caff-tart	ns	0.29084	***	1.733e-13	***	2.2e-16	ns	0.2207	ns	0.5629	ns	0.65663	*	0.01362	ns	0.92573						ns	0.2185	***	6.207e-11	ns	0.9674	ns	0.9957						ns	0.4687	***	3.449e-08	.	0.07373	ns	0.54501
	Stilbene	trans-Piceid	***	5.124e-05	***	5.992e-05	**	0.0024368	**	0.0048751	***	0.0002676	***	0.0002021	ns	0.614801	ns	0.900379	ab	b	ab	ab	a	ns	0.444051	*	0.042888	**	0.007038	ns	0.176407						***	9.532e-07	**	0.00228	ns	0.276205	***	0.000729	b	c	bc	b	a
		cis-Piceid	***	4.652e-07	***	5.69e-05	***	6.05e-08	.	0.07229	***	9.033e-05	***	7.594e-06	.	0.08039	ns	0.42399	a	c	bc	ab	a	ns	0.292823	***	0.0002768	*	0.0350486	*	0.037988						***	1.014e-06	***	2.445e-06	ns	0.727727	***	0.0003996	ab	c	bc	a	a
		trans-Resv	***	1.265e-05	***	1.609e-06	***	4.617e-05	ns	0.5573	***	2.324e-05	ns	0.6192	ns	0.1579	ns	0.8711	a	b	b	ab	b	***	0.0005664	.	0.0655463	ns	0.321048	ns	0.979283	a	ab	b	b	b	**	0.004149	***	7.435e-05	ns	0.762433	ns	0.394999	ab	b	ab	a	a
		cis-Resv	***	0.0002574	***	0.000326	***	1.547e-06	ns	0.975684	***	0.0001519	***	5.135e-07	*	0.0150979	ns	0.457473	a	ab	b	b	ab	**	0.0045832	.	0.0711376	ns	0.393146	***	0.0003106	a	ab	ab	b	b	**	0.007273	***	1.238e-06	ns	0.338804	**	0.004006	ab	b	b	ab	a
		delta-Viniferin	***	1.28e-12	***	3.235e-07	***	2.2e-16	**	0.002782	***	5.348e-06	**	0.003206	***	0.000542	*	0.024634	a	b	bc	d	cd	***	1.567e-10	***	2.019e-15	***	0.0007537	**	0.0028001	a	a	b	c	bc	ns	0.3262	***	2e-16	ns	0.7462	ns	0.1436
	Organic acid	Benzoic acid	**	0.004281	**	0.004156	*	0.014386	ns	0.598655	ns	0.417846	ns	0.178078	ns	0.812887	ns	0.473096	b	b	b	a	ab	ns	0.12091	*	0.04259	ns	0.39714	ns	0.12848						**	0.007289	ns	0.133429	ns	0.151987	ns	0.535608	b	b	b	a	b
		Tartarate	ns	0.968152	**	0.00189	***	4.046e-09	ns	0.637628	ns	0.817371	ns	0.497209	**	0.009873	ns	0.956814						ns	0.8623	***	5.685e-06	ns	0.4757	ns	0.9381						ns	0.900895	***	0.0005484	ns	0.939986	ns	0.249133
		Citrate	ns	0.4355	.	0.097	ns	0.1235	ns	0.1433	ns	0.4281	ns	0.2106	ns	0.2965	ns	0.6537						ns	0.57827	.	0.08747	.	0.07397	ns	0.34746						ns	0.2633	ns	0.705	ns	0.8671	ns	0.4423
