# Supplementary material for: Influence of late pruning practice on two red skin grapevine cultivars in a semi-desert climate
Source: Front Plant Sci. 2023 Feb 8;14:1114696. doi: 10.3389/fpls.2023.1114696 (PMC9945113; doi:10.3389/fpls.2023.1114696)
Supplement: Supplementary file 6 [file Table_3.xlsx]

## Sheet: SYRAH_MUST
	Table S3. Correlation between metabolites of Syrah must samples.
	SYRAH Must	Phenylalanine	Tryptophan	Delph-3-glu	Mal-3-glu	Pet-3-glu	Cyan-3-glu	Peo-3-glu	Delph-3-acet	Mal-3-acet	Pet-3-acet	Cyan-3-acet	Peo-3-acet	Delph-3-coum	Mal-3-coum	Pet-3-coum	Cyan-3-coum	Peo-3-coum	Vitisin_A	Proc-B1	Proc-rt1.84	Proc-B2	Proc-rt2.6	Catechin	Epicatechin	Epigallocatechin	Gallocatechin	Narin-chalc-glu	Astilbin	Quercetin	Quer-3-glu	Quer-3-glr	Rutin	Myricetin	Myr-3-glu	Kaem-3-glu	Kaemp-3-glr	p-coumarate	Coutarate	Coumarate-hex	Hydro-benz-hex	Ferulate	Caff-tart	trans-Piceid	cis-Piceid	trans-Resv	cis-Resv	delta-Viniferin	Benzoic acid
Amino acid	Phenylalanine	1	0.621422	-0.403035	-0.658556	-0.492107	-0.386342	-0.606106	-0.532855	-0.51144	-0.457057	-0.460803	-0.336282	-0.479718	-0.295668	-0.422105	-0.229675	-0.170229	-0.318899	-0.361669	-0.384332	-0.24364	-0.28921	-0.320896	-0.00739305	-0.416597	-0.561015	-0.50331	-0.465195	-0.418675	-0.539126	-0.476987	0.0311132	-0.612127	-0.329411	-0.356466	-0.569921	-0.00775589	-0.458988	-0.315978	-0.325414	0.549389	-0.607645	-0.612394	-0.311345	-0.420765	-0.194231	-0.0194503	-0.215031
	Tryptophan	0.621422	1	-0.358003	-0.572506	-0.448824	-0.28306	-0.568715	-0.585074	-0.578054	-0.497774	-0.650787	-0.583855	-0.568595	-0.32533	-0.522714	-0.480261	-0.349997	-0.374279	-0.493014	-0.51037	-0.379696	-0.38857	-0.461866	-0.109597	-0.419838	-0.555022	-0.448165	-0.43566	-0.500671	-0.521297	-0.354963	0.39518	-0.63289	-0.234756	-0.320235	-0.571957	-0.0914048	-0.536774	-0.36928	-0.284341	0.367172	-0.590765	-0.669782	-0.626728	-0.508248	-0.464226	-0.286976	-0.228561
Anthocyanin	Delph-3-glu	-0.403035	-0.358003	1	0.71368	0.93193	0.736939	0.575347	0.8561	0.678855	0.920143	0.689886	0.660402	0.796594	0.647452	0.763116	0.694058	0.673698	0.698849	0.112251	0.314592	0.112078	0.185387	0.263098	0.0810455	0.43381	0.77552	0.00339631	-0.0921898	0.701056	0.124156	0.128199	-0.292787	0.809904	-0.155741	-0.178745	0.018945	0.165463	0.349906	-0.0297921	-0.194361	-0.291192	0.440119	0.422591	0.383901	0.534116	0.489044	0.488796	-0.177781
	Mal-3-glu	-0.658556	-0.572506	0.71368	1	0.811064	0.657387	0.827335	0.798116	0.74761	0.757112	0.778417	0.692716	0.663305	0.577298	0.618824	0.534458	0.516988	0.641384	0.205081	0.353327	0.15962	0.221411	0.285708	0.0698093	0.332305	0.612369	0.216892	0.229712	0.46175	0.257393	0.458583	-0.189323	0.744503	0.0847517	0.01651	0.39962	0.054292	0.375572	0.177039	0.0177657	-0.368236	0.396206	0.546188	0.332775	0.437403	0.301079	0.30753	0.0399345
	Pet-3-glu	-0.492107	-0.448824	0.93193	0.811064	1	0.789432	0.696718	0.920374	0.693212	0.934428	0.729365	0.657206	0.774578	0.585114	0.729327	0.652637	0.606371	0.683026	0.152249	0.372351	0.154152	0.226847	0.338646	0.105219	0.430071	0.795021	0.0414329	-0.0493447	0.675234	0.123695	0.155888	-0.333066	0.849198	-0.162801	-0.185879	0.0377095	0.232455	0.402149	0.0285923	-0.203614	-0.301109	0.448749	0.475463	0.442949	0.611653	0.580006	0.507002	-0.136803
	Cyan-3-glu	-0.386342	-0.28306	0.736939	0.657387	0.789432	1	0.800249	0.623621	0.427147	0.640684	0.640025	0.499597	0.475455	0.373966	0.425695	0.416153	0.440614	0.35068	0.170874	0.347209	0.130826	0.249093	0.325313	0.144075	0.422037	0.628338	0.143632	0.118235	0.32384	0.128897	0.238745	-0.110522	0.643478	-0.0248772	-0.11169	0.187434	0.330634	0.371412	0.0920588	-0.00543889	-0.232238	0.382168	0.59828	0.482925	0.411999	0.507213	0.238653	-0.0138391
	Peo-3-glu	-0.606106	-0.568715	0.575347	0.827335	0.696718	0.800249	1	0.658057	0.515896	0.569371	0.750443	0.617289	0.425175	0.299332	0.354298	0.314805	0.372068	0.351444	0.326842	0.42333	0.254481	0.363677	0.361897	0.210975	0.426771	0.573297	0.389766	0.395021	0.27626	0.337317	0.487417	-0.0658063	0.64561	0.192134	0.0892853	0.510147	0.130113	0.405866	0.255686	0.208074	-0.385532	0.435376	0.703218	0.5921	0.403034	0.422721	0.180348	0.202017
	Delph-3-acet	-0.532855	-0.585074	0.8561	0.798116	0.920374	0.623621	0.658057	1	0.684525	0.934359	0.81591	0.651986	0.798669	0.523468	0.720694	0.613731	0.558548	0.787319	0.12384	0.325795	0.0332951	0.231502	0.264649	0.0279223	0.430448	0.780235	0.0918056	0.0155432	0.716993	0.123644	0.148366	-0.349323	0.890504	-0.166096	-0.179982	0.0667833	0.0664112	0.320456	-0.0641108	-0.188209	-0.460718	0.48705	0.492582	0.450385	0.701327	0.598931	0.526884	-0.225575
	Mal-3-acet	-0.51144	-0.578054	0.678855	0.74761	0.693212	0.427147	0.515896	0.684525	1	0.767689	0.679917	0.888641	0.842082	0.662518	0.815434	0.737714	0.532811	0.673222	0.410191	0.445834	0.396331	0.0687697	0.397281	0.0481927	0.345829	0.634038	0.191331	0.0592167	0.71046	0.289577	0.313817	-0.337445	0.774898	0.00185427	0.112975	0.385119	0.172973	0.578751	0.324699	0.169937	-0.263838	0.608568	0.489153	0.432323	0.43748	0.303213	0.341572	0.133656
	Pet-3-acet	-0.457057	-0.497774	0.920143	0.757112	0.934428	0.640684	0.569371	0.934359	0.767689	1	0.767309	0.720011	0.862348	0.623125	0.81895	0.740116	0.625987	0.790418	0.14852	0.363654	0.0773838	0.181569	0.279009	-0.00403937	0.401901	0.770651	0.051992	-0.026273	0.731193	0.115019	0.144429	-0.339889	0.873143	-0.213723	-0.188402	0.0150922	0.110323	0.346034	-0.0568033	-0.22727	-0.362027	0.45622	0.448112	0.398811	0.615324	0.564735	0.523652	-0.219588
	Cyan-3-acet	-0.460803	-0.650787	0.689886	0.778417	0.729365	0.640025	0.750443	0.81591	0.679917	0.767309	1	0.755799	0.686891	0.477756	0.608865	0.577242	0.5336	0.677646	0.318678	0.446288	0.141585	0.24514	0.337944	0.0436713	0.424418	0.61294	0.344343	0.254166	0.496488	0.223113	0.344093	-0.213634	0.803674	-0.0396816	0.0207028	0.326678	0.0881907	0.377139	0.0764378	0.0633741	-0.412948	0.507648	0.607422	0.525913	0.510862	0.481799	0.368838	-0.0395891
	Peo-3-acet	-0.336282	-0.583855	0.660402	0.692716	0.657206	0.499597	0.617289	0.651986	0.888641	0.720011	0.755799	1	0.708163	0.542076	0.677844	0.705626	0.581974	0.629467	0.45015	0.474301	0.387729	0.135234	0.375866	0.0836419	0.329732	0.576993	0.251008	0.10916	0.596226	0.241336	0.280331	-0.357371	0.69656	-0.0344067	0.0689162	0.328953	0.0993457	0.44553	0.234092	0.156162	-0.167548	0.482646	0.475984	0.601711	0.420809	0.413254	0.404345	0.147757
	Delph-3-coum	-0.479718	-0.568595	0.796594	0.663305	0.774578	0.475455	0.425175	0.798669	0.842082	0.862348	0.686891	0.708163	1	0.822429	0.97707	0.863525	0.72587	0.727323	0.271526	0.418035	0.242782	0.168991	0.372915	0.0237037	0.44364	0.734557	0.0508478	0.0188473	0.837215	0.217054	0.152475	-0.360932	0.848599	-0.146289	-0.061419	0.158163	0.225677	0.525843	0.124382	-0.0727635	-0.332403	0.60529	0.540155	0.342007	0.527883	0.407215	0.527378	-0.106903
	Mal-3-coum	-0.295668	-0.32533	0.647452	0.577298	0.585114	0.373966	0.299332	0.523468	0.662518	0.623125	0.477756	0.542076	0.822429	1	0.88099	0.815518	0.896391	0.563416	0.211361	0.339028	0.254309	0.0466601	0.350045	0.127648	0.193112	0.458201	-0.13366	-0.0387682	0.592953	0.144719	0.154068	-0.213214	0.508223	-0.106867	-0.0466165	0.114706	0.258964	0.429329	0.202046	-0.109943	-0.0172878	0.326693	0.325805	0.123722	0.212723	0.142785	0.473185	-0.0115792
	Pet-3-coum	-0.422105	-0.522714	0.763116	0.618824	0.729327	0.425695	0.354298	0.720694	0.815434	0.81895	0.608865	0.677844	0.97707	0.88099	1	0.902964	0.786893	0.67863	0.280608	0.425505	0.2802	0.150854	0.394864	0.0645027	0.394014	0.676665	-0.00313723	-0.00457251	0.811704	0.196078	0.154178	-0.359961	0.75664	-0.162675	-0.0765969	0.137198	0.249671	0.528562	0.164075	-0.0974973	-0.238416	0.538322	0.487123	0.289692	0.441611	0.344398	0.535668	-0.0839418
	Cyan-3-coum	-0.229675	-0.480261	0.694058	0.534458	0.652637	0.416153	0.314805	0.613731	0.737714	0.740116	0.577242	0.705626	0.863525	0.815518	0.902964	1	0.834576	0.653956	0.267659	0.419535	0.264912	0.0629068	0.350311	-0.0544149	0.211126	0.510625	-0.0482504	-0.0246426	0.725651	0.0899353	0.148402	-0.376732	0.604547	-0.247454	-0.135297	0.0712546	0.191704	0.420614	0.137365	-0.173366	-0.0736916	0.334991	0.358684	0.297049	0.304644	0.313128	0.670291	-0.049684
	Peo-3-coum	-0.170229	-0.349997	0.673698	0.516988	0.606371	0.440614	0.372068	0.558548	0.532811	0.625987	0.5336	0.581974	0.72587	0.896391	0.786893	0.834576	1	0.592006	0.189642	0.332687	0.219548	0.11359	0.298722	0.127845	0.187967	0.41883	-0.126513	-0.0354125	0.582572	0.0996727	0.122696	-0.243773	0.455596	-0.159996	-0.128446	0.00799564	0.139598	0.280059	0.0884369	-0.186224	0.0534454	0.192895	0.275762	0.275466	0.203594	0.26427	0.666285	-0.0261877
	Vitisin_A	-0.318899	-0.374279	0.698849	0.641384	0.683026	0.35068	0.351444	0.787319	0.673222	0.790418	0.677646	0.629467	0.727323	0.563416	0.67863	0.653956	0.592006	1	-0.0645481	0.091155	-0.138476	-0.0317846	-0.0277563	-0.24218	0.133114	0.510896	-0.0687156	-0.153799	0.727667	-0.0262934	0.12524	-0.316181	0.694737	-0.246153	-0.239534	-0.124067	-0.223162	0.0611235	-0.242621	-0.335893	-0.307041	0.257646	0.215742	0.211173	0.512276	0.416462	0.650235	-0.33703
Flavanol	Proc-B1	-0.361669	-0.493014	0.112251	0.205081	0.152249	0.170874	0.326842	0.12384	0.410191	0.14852	0.318678	0.45015	0.271526	0.211361	0.280608	0.267659	0.189642	-0.0645481	1	0.900436	0.717906	0.335497	0.83275	0.257253	0.534107	0.467389	0.672038	0.486424	0.26692	0.397024	0.238558	-0.0147086	0.307347	0.158791	0.482716	0.515155	0.550331	0.729836	0.726702	0.708985	0.080702	0.679317	0.359264	0.501817	0.263657	0.135225	-0.0854485	0.465558
	Proc-rt1.84	-0.384332	-0.51037	0.314592	0.353327	0.372351	0.347209	0.42333	0.325795	0.445834	0.363654	0.446288	0.474301	0.418035	0.339028	0.425505	0.419535	0.332687	0.091155	0.900436	1	0.638907	0.501274	0.886803	0.264338	0.585279	0.605018	0.62023	0.495595	0.346469	0.321752	0.27989	-0.0607819	0.460407	0.0661816	0.348184	0.399609	0.609456	0.729452	0.626272	0.443683	0.0365136	0.601878	0.407244	0.42883	0.333087	0.255374	0.0360609	0.317186
	Proc-B2	-0.24364	-0.379696	0.112078	0.15962	0.154152	0.130826	0.254481	0.0332951	0.396331	0.0773838	0.141585	0.387729	0.242782	0.254309	0.2802	0.264912	0.219548	-0.138476	0.717906	0.638907	1	0.345705	0.791022	0.6613	0.295867	0.359839	0.445267	0.200658	0.258432	0.354135	0.253913	-0.166461	0.202291	0.157482	0.38745	0.542309	0.525908	0.805375	0.874888	0.487827	0.288272	0.461529	0.352251	0.502378	0.119559	0.113704	-0.144952	0.778748
	Proc-rt2.6	-0.28921	-0.38857	0.185387	0.221411	0.226847	0.249093	0.363677	0.231502	0.0687697	0.181569	0.24514	0.135234	0.168991	0.0466601	0.150854	0.0629068	0.11359	-0.0317846	0.335497	0.501274	0.345705	1	0.397455	0.464599	0.623893	0.469095	0.496721	0.551421	0.0885384	0.364011	0.335596	0.0141545	0.339108	0.25313	0.198942	0.334862	0.126213	0.300874	0.185737	0.149853	-0.238882	0.271441	0.458911	0.158845	0.149742	0.216937	-0.0582488	0.201794
	Catechin	-0.320896	-0.461866	0.263098	0.285708	0.338646	0.325313	0.361897	0.264649	0.397281	0.279009	0.337944	0.375866	0.372915	0.350045	0.394864	0.350311	0.298722	-0.0277563	0.83275	0.886803	0.791022	0.397455	1	0.522327	0.481582	0.589571	0.443851	0.294643	0.303516	0.219991	0.15991	-0.172618	0.373179	-0.0234155	0.239004	0.431699	0.783143	0.880465	0.806529	0.428982	0.152449	0.613854	0.446436	0.509639	0.368745	0.312185	-0.101577	0.438182
	Epicatechin	-0.00739305	-0.109597	0.0810455	0.0698093	0.105219	0.144075	0.210975	0.0279223	0.0481927	-0.00403937	0.0436713	0.0836419	0.0237037	0.127648	0.0645027	-0.0544149	0.127845	-0.24218	0.257253	0.264338	0.6613	0.464599	0.522327	1	0.191444	0.235837	0.12057	0.0535027	0.00222035	0.195666	0.186987	-0.0291064	0.0528484	0.129866	0.130695	0.355888	0.372002	0.51955	0.537622	0.175597	0.16211	0.17854	0.299345	0.329603	0.0900166	0.179413	-0.344093	0.575004
	Epigallocatechin	-0.416597	-0.419838	0.43381	0.332305	0.430071	0.422037	0.426771	0.430448	0.345829	0.401901	0.424418	0.329732	0.44364	0.193112	0.394014	0.211126	0.187967	0.133114	0.534107	0.585279	0.295867	0.623893	0.481582	0.191444	1	0.719229	0.443154	0.409388	0.370159	0.367477	0.176436	-0.0635015	0.650136	0.14471	0.162573	0.334082	0.395276	0.495729	0.20422	0.413291	-0.37236	0.729462	0.513648	0.299818	0.311257	0.191655	0.0290735	-0.0640445
	Gallocatechin	-0.561015	-0.555022	0.77552	0.612369	0.795021	0.628338	0.573297	0.780235	0.634038	0.770651	0.61294	0.576993	0.734557	0.458201	0.676665	0.510625	0.41883	0.510896	0.467389	0.605018	0.359839	0.469095	0.589571	0.235837	0.719229	1	0.296785	0.131033	0.710681	0.221092	0.111866	-0.32668	0.866943	-0.096714	-0.0392776	0.212199	0.420629	0.640054	0.241038	0.109655	-0.35246	0.770717	0.606572	0.539942	0.763138	0.601169	0.259369	-0.0578232
Flavanone	Narin-chalc-glu	-0.50331	-0.448165	0.00339631	0.216892	0.0414329	0.143632	0.389766	0.0918056	0.191331	0.051992	0.344343	0.251008	0.0508478	-0.13366	-0.00313723	-0.0482504	-0.126513	-0.0687156	0.672038	0.62023	0.445267	0.496721	0.443851	0.12057	0.443154	0.296785	1	0.763916	0.054486	0.592	0.49205	0.159396	0.278755	0.477405	0.668746	0.611921	0.039155	0.391145	0.446874	0.643916	-0.259514	0.469945	0.409022	0.297373	0.161543	0.00777467	-0.298865	0.504475
Flavanonol	Astilbin	-0.465195	-0.43566	-0.0921898	0.229712	-0.0493447	0.118235	0.395021	0.0155432	0.0592167	-0.026273	0.254166	0.10916	0.0188473	-0.0387682	-0.00457251	-0.0246426	-0.0354125	-0.153799	0.486424	0.495595	0.200658	0.551421	0.294643	0.0535027	0.409388	0.131033	0.763916	1	-0.123704	0.639259	0.561415	0.2769	0.158619	0.568054	0.540209	0.617652	0.00577685	0.258719	0.292531	0.493526	-0.396736	0.300431	0.488075	0.119475	-0.0129638	-0.0403323	-0.253775	0.292236
Flavonol	Quercetin	-0.418675	-0.500671	0.701056	0.46175	0.675234	0.32384	0.27626	0.716993	0.71046	0.731193	0.496488	0.596226	0.837215	0.592953	0.811704	0.725651	0.582572	0.727667	0.26692	0.346469	0.258432	0.0885384	0.303516	0.00222035	0.370159	0.710681	0.054486	-0.123704	1	0.220733	0.075879	-0.39385	0.743721	-0.11407	-0.0203075	0.016886	0.129428	0.470063	0.12268	-0.0710953	-0.269058	0.612379	0.358373	0.451719	0.65138	0.493506	0.612138	-0.050024
	Quer-3-glu	-0.539126	-0.521297	0.124156	0.257393	0.123695	0.128897	0.337317	0.123644	0.289577	0.115019	0.223113	0.241336	0.217054	0.144719	0.196078	0.0899353	0.0996727	-0.0262934	0.397024	0.321752	0.354135	0.364011	0.219991	0.195666	0.367477	0.221092	0.592	0.639259	0.220733	1	0.597917	-0.0607957	0.312085	0.859931	0.83116	0.633267	-0.0371954	0.388889	0.342394	0.49331	-0.414898	0.454749	0.441821	0.318605	0.0749403	0.04921	-0.131976	0.468213
	Quer-3-glr	-0.476987	-0.354963	0.128199	0.458583	0.155888	0.238745	0.487417	0.148366	0.313817	0.144429	0.344093	0.280331	0.152475	0.154068	0.154178	0.148402	0.122696	0.12524	0.238558	0.27989	0.253913	0.335596	0.15991	0.186987	0.176436	0.111866	0.49205	0.561415	0.075879	0.597917	1	0.200152	0.237697	0.600246	0.525019	0.630078	-0.173017	0.255821	0.304799	0.269648	-0.315661	0.148464	0.40267	0.120345	-0.0743109	-0.0930392	-0.174556	0.446832
	Rutin	0.0311132	0.39518	-0.292787	-0.189323	-0.333066	-0.110522	-0.0658063	-0.349323	-0.337445	-0.339889	-0.213634	-0.357371	-0.360932	-0.213214	-0.359961	-0.376732	-0.243773	-0.316181	-0.0147086	-0.0607819	-0.166461	0.0141545	-0.172618	-0.0291064	-0.0635015	-0.32668	0.159396	0.2769	-0.39385	-0.0607957	0.200152	1	-0.360913	0.0773691	0.0664804	0.0440926	-0.0867435	-0.184226	-0.0380649	0.215577	-0.0301312	-0.163415	-0.0816157	-0.328282	-0.322319	-0.376236	-0.326282	0.0558019
	Myricetin	-0.612127	-0.63289	0.809904	0.744503	0.849198	0.643478	0.64561	0.890504	0.774898	0.873143	0.803674	0.69656	0.848599	0.508223	0.75664	0.604547	0.455596	0.694737	0.307347	0.460407	0.202291	0.339108	0.373179	0.0528484	0.650136	0.866943	0.278755	0.158619	0.743721	0.312085	0.237697	-0.360913	1	-0.00601511	0.0307999	0.263276	0.199527	0.516131	0.0771187	0.0304211	-0.517167	0.716684	0.629473	0.471402	0.65217	0.521	0.361668	-0.116783
	Myr-3-glu	-0.329411	-0.234756	-0.155741	0.0847517	-0.162801	-0.0248772	0.192134	-0.166096	0.00185427	-0.213723	-0.0396816	-0.0344067	-0.146289	-0.106867	-0.162675	-0.247454	-0.159996	-0.246153	0.158791	0.0661816	0.157482	0.25313	-0.0234155	0.129866	0.14471	-0.096714	0.477405	0.568054	-0.11407	0.859931	0.600246	0.0773691	-0.00601511	1	0.836151	0.572516	-0.167512	0.113084	0.235969	0.447738	-0.306901	0.140917	0.192573	0.0702509	-0.195867	-0.217834	-0.341997	0.450057
	Kaem-3-glu	-0.356466	-0.320235	-0.178745	0.01651	-0.185879	-0.11169	0.0892853	-0.179982	0.112975	-0.188402	0.0207028	0.0689162	-0.061419	-0.0466165	-0.0765969	-0.135297	-0.128446	-0.239534	0.482716	0.348184	0.38745	0.198942	0.239004	0.130695	0.162573	-0.0392776	0.668746	0.540209	-0.0203075	0.83116	0.525019	0.0664804	0.0307999	0.836151	1	0.598508	-0.0130927	0.297101	0.452073	0.647724	-0.0963796	0.290167	0.131048	0.137278	-0.136666	-0.234357	-0.361891	0.610921
	Kaemp-3-glr	-0.569921	-0.571957	0.018945	0.39962	0.0377095	0.187434	0.510147	0.0667833	0.385119	0.0150922	0.326678	0.328953	0.158163	0.114706	0.137198	0.0712546	0.00799564	-0.124067	0.515155	0.399609	0.542309	0.334862	0.431699	0.355888	0.334082	0.212199	0.611921	0.617652	0.016886	0.633267	0.630078	0.0440926	0.263276	0.572516	0.598508	1	0.113853	0.590792	0.680111	0.720646	-0.31123	0.497576	0.628532	0.355396	-0.0185547	-0.127504	-0.374144	0.641057
Hydroxycinnamic acid	p-coumarate	-0.00775589	-0.0914048	0.165463	0.054292	0.232455	0.330634	0.130113	0.0664112	0.172973	0.110323	0.0881907	0.0993457	0.225677	0.258964	0.249671	0.191704	0.139598	-0.223162	0.550331	0.609456	0.525908	0.126213	0.783143	0.372002	0.395276	0.420629	0.039155	0.00577685	0.129428	-0.0371954	-0.173017	-0.0867435	0.199527	-0.167512	-0.0130927	0.113853	1	0.730148	0.579318	0.249661	0.256551	0.476442	0.266273	0.302099	0.253831	0.243617	-0.123873	0.123514
	Coutarate	-0.458988	-0.536774	0.349906	0.375572	0.402149	0.371412	0.405866	0.320456	0.578751	0.346034	0.377139	0.44553	0.525843	0.429329	0.528562	0.420614	0.280059	0.0611235	0.729836	0.729452	0.805375	0.300874	0.880465	0.51955	0.495729	0.640054	0.391145	0.258719	0.470063	0.388889	0.255821	-0.184226	0.516131	0.113084	0.297101	0.590792	0.730148	1	0.825525	0.47502	-0.0760908	0.782346	0.627323	0.549416	0.405335	0.312658	-0.0965781	0.47741
	Coumarate-hex	-0.315978	-0.36928	-0.0297921	0.177039	0.0285923	0.0920588	0.255686	-0.0641108	0.324699	-0.0568033	0.0764378	0.234092	0.124382	0.202046	0.164075	0.137365	0.0884369	-0.242621	0.726702	0.626272	0.874888	0.185737	0.806529	0.537622	0.20422	0.241038	0.446874	0.292531	0.12268	0.342394	0.304799	-0.0380649	0.0771187	0.235969	0.452073	0.680111	0.579318	0.825525	1	0.646082	0.248315	0.475561	0.358396	0.409076	0.0643051	-0.0126202	-0.296725	0.764729
	Hydro-benz-hex	-0.325414	-0.284341	-0.194361	0.0177657	-0.203614	-0.00543889	0.208074	-0.188209	0.169937	-0.22727	0.0633741	0.156162	-0.0727635	-0.109943	-0.0974973	-0.173366	-0.186224	-0.335893	0.708985	0.443683	0.487827	0.149853	0.428982	0.175597	0.413291	0.109655	0.643916	0.493526	-0.0710953	0.49331	0.269648	0.215577	0.0304211	0.447738	0.647724	0.720646	0.249661	0.47502	0.646082	1	-0.0737075	0.563412	0.311902	0.295263	-0.0614761	-0.2368	-0.415215	0.537199
	Ferulate	0.549389	0.367172	-0.291192	-0.368236	-0.301109	-0.232238	-0.385532	-0.460718	-0.263838	-0.362027	-0.412948	-0.167548	-0.332403	-0.0172878	-0.238416	-0.0736916	0.0534454	-0.307041	0.080702	0.0365136	0.288272	-0.238882	0.152449	0.16211	-0.37236	-0.35246	-0.259514	-0.396736	-0.269058	-0.414898	-0.315661	-0.0301312	-0.517167	-0.306901	-0.0963796	-0.31123	0.256551	-0.0760908	0.248315	-0.0737075	1	-0.434808	-0.544343	-0.0874648	-0.297613	-0.170482	-0.0294764	0.267228
	Caff-tart	-0.607645	-0.590765	0.440119	0.396206	0.448749	0.382168	0.435376	0.48705	0.608568	0.45622	0.507648	0.482646	0.60529	0.326693	0.538322	0.334991	0.192895	0.257646	0.679317	0.601878	0.461529	0.271441	0.613854	0.17854	0.729462	0.770717	0.469945	0.300431	0.612379	0.454749	0.148464	-0.163415	0.716684	0.140917	0.290167	0.497576	0.476442	0.782346	0.475561	0.563412	-0.434808	1	0.653598	0.560232	0.590649	0.364593	0.024128	0.148794
Stilbene	trans-Piceid	-0.612394	-0.669782	0.422591	0.546188	0.475463	0.59828	0.703218	0.492582	0.489153	0.448112	0.607422	0.475984	0.540155	0.325805	0.487123	0.358684	0.275762	0.215742	0.359264	0.407244	0.352251	0.458911	0.446436	0.299345	0.513648	0.606572	0.409022	0.488075	0.358373	0.441821	0.40267	-0.0816157	0.629473	0.192573	0.131048	0.628532	0.266273	0.627323	0.358396	0.311902	-0.544343	0.653598	1	0.584177	0.468136	0.492395	0.0307451	0.186704
	cis-Piceid	-0.311345	-0.626728	0.383901	0.332775	0.442949	0.482925	0.5921	0.450385	0.432323	0.398811	0.525913	0.601711	0.342007	0.123722	0.289692	0.297049	0.275466	0.211173	0.501817	0.42883	0.502378	0.158845	0.509639	0.329603	0.299818	0.539942	0.297373	0.119475	0.451719	0.318605	0.120345	-0.328282	0.471402	0.0702509	0.137278	0.355396	0.302099	0.549416	0.409076	0.295263	-0.0874648	0.560232	0.584177	1	0.637621	0.732768	0.201261	0.337479
	trans-Resv	-0.420765	-0.508248	0.534116	0.437403	0.611653	0.411999	0.403034	0.701327	0.43748	0.615324	0.510862	0.420809	0.527883	0.212723	0.441611	0.304644	0.203594	0.512276	0.263657	0.333087	0.119559	0.149742	0.368745	0.0900166	0.311257	0.763138	0.161543	-0.0129638	0.65138	0.0749403	-0.0743109	-0.322319	0.65217	-0.195867	-0.136666	-0.0185547	0.253831	0.405335	0.0643051	-0.0614761	-0.297613	0.590649	0.468136	0.637621	1	0.822778	0.278743	-0.138223
	cis-Resv	-0.194231	-0.464226	0.489044	0.301079	0.580006	0.507213	0.422721	0.598931	0.303213	0.564735	0.481799	0.413254	0.407215	0.142785	0.344398	0.313128	0.26427	0.416462	0.135225	0.255374	0.113704	0.216937	0.312185	0.179413	0.191655	0.601169	0.00777467	-0.0403323	0.493506	0.04921	-0.0930392	-0.376236	0.521	-0.217834	-0.234357	-0.127504	0.243617	0.312658	-0.0126202	-0.2368	-0.170482	0.364593	0.492395	0.732768	0.822778	1	0.371708	-0.132978
	delta-Viniferin	-0.0194503	-0.286976	0.488796	0.30753	0.507002	0.238653	0.180348	0.526884	0.341572	0.523652	0.368838	0.404345	0.527378	0.473185	0.535668	0.670291	0.666285	0.650235	-0.0854485	0.0360609	-0.144952	-0.0582488	-0.101577	-0.344093	0.0290735	0.259369	-0.298865	-0.253775	0.612138	-0.131976	-0.174556	-0.326282	0.361668	-0.341997	-0.361891	-0.374144	-0.123873	-0.0965781	-0.296725	-0.415215	-0.0294764	0.024128	0.0307451	0.201261	0.278743	0.371708	1	-0.372059
Organic acid	Benzoic acid	-0.215031	-0.228561	-0.177781	0.0399345	-0.136803	-0.0138391	0.202017	-0.225575	0.133656	-0.219588	-0.0395891	0.147757	-0.106903	-0.0115792	-0.0839418	-0.049684	-0.0261877	-0.33703	0.465558	0.317186	0.778748	0.201794	0.438182	0.575004	-0.0640445	-0.0578232	0.504475	0.292236	-0.050024	0.468213	0.446832	0.0558019	-0.116783	0.450057	0.610921	0.641057	0.123514	0.47741	0.764729	0.537199	0.267228	0.148794	0.186704	0.337479	-0.138223	-0.132978	-0.372059	1
	Tartarate	-0.473295	-0.443217	-0.0641296	0.288644	-0.0225391	0.133408	0.408201	-0.0561904	0.251194	-0.120655	0.118848	0.164575	0.0435675	0.0151273	0.0351274	-0.0613415	-0.122082	-0.267057	0.372869	0.264709	0.582383	0.341745	0.370331	0.479554	0.258354	0.140352	0.520333	0.511265	-0.0263835	0.628713	0.571594	-0.0168517	0.154886	0.617566	0.579909	0.912471	0.147842	0.578358	0.689666	0.620016	-0.240576	0.400934	0.577705	0.269804	-0.0587884	-0.143036	-0.440843	0.69616
	Citrate	-0.635079	-0.527935	0.237229	0.553643	0.285593	0.372892	0.588839	0.300251	0.41137	0.259387	0.430403	0.280091	0.359662	0.221202	0.311103	0.186327	0.0701087	0.095105	0.126101	0.157664	0.19661	0.349136	0.138506	0.179444	0.354347	0.28118	0.394844	0.557078	0.139944	0.582754	0.623857	0.0490123	0.487001	0.494545	0.341073	0.764173	-0.0201484	0.423588	0.272845	0.281124	-0.62816	0.426724	0.73811	0.170543	0.0580549	-0.00276755	-0.170139	0.286889
[truncated: 2 more columns]

## Sheet: MALBEC_MUST
	Table S3. Correlation between metabolites of Malbec must samples.
	MALBEC Must	Phenylalanine	Tryptophan	Delph-3-glu	Mal-3-glu	Pet-3-glu	Cyan-3-glu	Peo-3-glu	Delph-3-acet	Mal-3-acet	Pet-3-acet	Cyan-3-acet	Peo-3-acet	Delph-3-coum	Mal-3-coum	Pet-3-coum	Cyan-3-coum	Peo-3-coum	Vitisin_A	Proc-B1	Proc-rt1.84	Proc-B2	Proc-rt2.6	Catechin	Epicatechin	Epigallocatechin	Gallocatechin	Narin-chalc-glu	Astilbin	Quercetin	Quer-3-glu	Quer-3-glr	Rutin	Myricetin	Myr-3-glu	Kaem-3-glu	Kaemp-3-glr	p-coumarate	Coutarate	Coumarate-hex	Hydro-benz-hex	Ferulate	Caff-tart	trans-Piceid	cis-Piceid	trans-Resv	cis-Resv	delta-Viniferin	Benzoic acid
Amino acid	Phenylalanine	1	0.71888	-0.283892	-0.714298	-0.481834	-0.581882	-0.662517	-0.517116	-0.579197	-0.435875	-0.48751	-0.515832	-0.266253	-0.211417	-0.192194	-0.377584	-0.300732	-0.0256685	-0.507006	-0.505818	-0.535062	-0.577522	-0.608052	-0.671641	-0.355675	-0.0449285	-0.252597	-0.560981	0.251647	-0.20242	-0.0171736	-0.0031608	-0.570312	-0.176958	0.212247	-0.491822	0.339275	-0.568659	-0.429542	-0.377472	0.19253	-0.563606	-0.510789	-0.386209	-0.109828	0.0230063	-0.0306776	-0.229936
	Tryptophan	0.71888	1	-0.156158	-0.619287	-0.407661	-0.52249	-0.580197	-0.435463	-0.581746	-0.36308	-0.458149	-0.555365	-0.10457	-0.0689729	-0.0158439	-0.290211	-0.167516	0.118241	-0.551158	-0.567692	-0.585598	-0.552315	-0.584329	-0.620803	-0.389387	-0.0849366	-0.383074	-0.523796	0.156741	-0.148224	0.150559	0.100495	-0.548989	-0.0891201	0.155374	-0.517953	0.185316	-0.578029	-0.52381	-0.572026	0.250417	-0.587994	-0.533081	-0.394536	-0.164444	0.0902527	0.146331	-0.329684
Anthocyanin	Delph-3-glu	-0.283892	-0.156158	1	0.506764	0.807841	0.56164	0.457134	0.737516	0.500507	0.762371	0.679267	0.382468	0.744591	0.450388	0.652723	0.623861	0.481237	0.308029	0.202714	0.402699	0.389613	0.417528	0.199249	0.294171	0.310773	0.110419	-0.0463588	0.283872	0.0993574	0.138722	0.00187833	-0.0745396	0.525731	0.142931	-0.0540607	0.102585	-0.0635231	0.200521	-0.0081558	-0.130557	-0.249156	0.0798683	0.324928	0.0537762	0.147106	0.135897	0.225905	0.00230668
	Mal-3-glu	-0.714298	-0.619287	0.506764	1	0.724773	0.865291	0.927921	0.746396	0.899634	0.684866	0.730382	0.842055	0.557834	0.600686	0.528558	0.742306	0.703233	0.347817	0.549806	0.550037	0.712402	0.6462	0.557733	0.741666	0.507373	0.159805	0.320765	0.628618	-0.0288781	0.358061	0.0380978	0.00459237	0.832332	0.249098	-0.0672234	0.42766	-0.31489	0.499488	0.342402	0.221962	-0.298256	0.383267	0.609614	0.476031	0.158742	-0.111822	-0.0101526	0.239906
	Pet-3-glu	-0.481834	-0.407661	0.807841	0.724773	1	0.754753	0.680845	0.894575	0.709791	0.95861	0.807893	0.617708	0.734765	0.49675	0.644508	0.686103	0.576717	0.171629	0.421501	0.597179	0.60162	0.698924	0.381215	0.542996	0.633202	0.342208	0.0362253	0.412572	0.0258354	0.229847	0.0976314	0.0697477	0.802712	0.196501	-0.0502011	0.190881	-0.0777288	0.369788	0.0378222	-0.0542935	-0.236342	0.224097	0.373767	0.0362192	0.199562	0.0165932	0.158685	-0.00687068
	Cyan-3-glu	-0.581882	-0.52249	0.56164	0.865291	0.754753	1	0.883847	0.689529	0.899786	0.686131	0.720809	0.907733	0.572009	0.566867	0.513521	0.758843	0.722827	0.203303	0.699995	0.725617	0.816415	0.731008	0.647223	0.70228	0.467859	0.0794714	0.347905	0.65756	-0.0668747	0.371782	0.108627	-0.00301565	0.796802	0.270285	-0.0134938	0.414409	-0.0956794	0.582776	0.369154	0.211488	-0.18929	0.396008	0.569297	0.414619	0.18287	-0.0286357	0.0550436	0.273044
	Peo-3-glu	-0.662517	-0.580197	0.457134	0.927921	0.680845	0.883847	1	0.708866	0.823266	0.614623	0.665448	0.878979	0.462475	0.504802	0.429294	0.666037	0.667982	0.236692	0.572191	0.558264	0.667965	0.668595	0.536694	0.686773	0.482962	0.112755	0.2861	0.565025	-0.0660917	0.30018	0.0130771	-0.0381687	0.808121	0.193002	-0.0893629	0.454467	-0.277472	0.461701	0.340943	0.237459	-0.280958	0.341091	0.544364	0.481145	0.0758488	-0.193346	-0.0522453	0.261614
	Delph-3-acet	-0.517116	-0.435463	0.737516	0.746396	0.894575	0.689529	0.708866	1	0.662006	0.896526	0.721825	0.619386	0.630389	0.408103	0.553357	0.620649	0.511101	0.13872	0.314008	0.473216	0.469421	0.555295	0.300804	0.532608	0.660663	0.384837	0.00374183	0.357786	-0.0563709	0.249309	0.0448199	0.0196172	0.834547	0.227929	-0.0718516	0.245439	-0.272427	0.295127	0.122747	0.0333517	-0.309388	0.192086	0.407437	0.154238	0.230957	-0.0677134	0.065409	0.113907
	Mal-3-acet	-0.579197	-0.581746	0.500507	0.899634	0.709791	0.899786	0.823266	0.662006	1	0.684162	0.707699	0.918732	0.589644	0.653188	0.565616	0.825247	0.749739	0.385742	0.650827	0.67161	0.821312	0.644931	0.607336	0.69744	0.497284	0.101227	0.472731	0.685298	-0.0246285	0.334009	0.0802496	0.0066791	0.7795	0.194172	-0.0120186	0.390394	-0.187425	0.573482	0.305461	0.222942	-0.318565	0.437617	0.657678	0.537688	0.156298	-0.0387895	0.039788	0.272838
	Pet-3-acet	-0.435875	-0.36308	0.762371	0.684866	0.95861	0.686131	0.614623	0.896526	0.684162	1	0.757583	0.587061	0.735867	0.517238	0.664387	0.7063	0.576969	0.220729	0.387132	0.538965	0.509336	0.655435	0.321284	0.470453	0.729704	0.46252	0.0355134	0.39942	-0.0152876	0.161351	0.158821	0.151906	0.803919	0.128559	-0.076244	0.0867854	-0.0943995	0.302643	-0.0511623	-0.0778709	-0.253522	0.201628	0.358405	0.0241637	0.177268	0.0244604	0.197684	-0.0870649
	Cyan-3-acet	-0.48751	-0.458149	0.679267	0.730382	0.807893	0.720809	0.665448	0.721825	0.707699	0.757583	1	0.649743	0.650306	0.494849	0.563679	0.726201	0.603947	0.191834	0.535764	0.67273	0.574628	0.628343	0.509601	0.503633	0.439532	0.130883	0.144938	0.524108	0.0387895	0.278145	0.186058	0.0942602	0.591686	0.253287	-0.0368723	0.260609	-0.0257359	0.525972	0.111015	0.0946229	-0.296647	0.412261	0.552898	0.203225	0.19322	-0.0801576	0.223928	-0.0625897
	Peo-3-acet	-0.515832	-0.555365	0.382468	0.842055	0.617708	0.907733	0.878979	0.619386	0.918732	0.587061	0.649743	1	0.469523	0.531336	0.425563	0.756654	0.714189	0.247259	0.671514	0.665181	0.72319	0.636934	0.585882	0.6173	0.490032	0.066763	0.437052	0.639777	0.0015677	0.321303	0.120785	0.0227134	0.742911	0.155017	-0.00241181	0.45377	-0.137931	0.564347	0.31172	0.268892	-0.290481	0.43208	0.615847	0.551982	0.115598	-0.153572	0.0244268	0.251433
	Delph-3-coum	-0.266253	-0.10457	0.744591	0.557834	0.734765	0.572009	0.462475	0.630389	0.589644	0.735867	0.650306	0.469523	1	0.766376	0.941651	0.852743	0.758686	0.55396	0.150254	0.299438	0.3168	0.355208	0.127174	0.194223	0.215713	0.00775851	-0.0343737	0.230728	0.209064	0.145237	0.151038	0.0569954	0.453797	0.101534	0.0293717	-0.0687171	-0.137725	0.0727553	-0.159254	-0.244051	-0.197908	-0.0406715	0.160597	-0.0787242	0.107061	0.04197	0.475846	-0.172427
	Mal-3-coum	-0.211417	-0.0689729	0.450388	0.600686	0.49675	0.566867	0.504802	0.408103	0.653188	0.517238	0.494849	0.531336	0.766376	1	0.896581	0.872772	0.950491	0.738987	0.255973	0.282278	0.437046	0.315063	0.181364	0.316327	0.25475	-0.00739007	0.13768	0.19983	0.193227	0.25846	0.0656797	-0.0292427	0.383672	0.177896	0.0861664	-0.0377333	-0.086761	0.161985	-0.0751844	-0.150591	-0.253384	0.0279776	0.222691	0.15282	-0.0116405	0.0358568	0.317679	-0.0621507
	Pet-3-coum	-0.192194	-0.0158439	0.652723	0.528558	0.644508	0.513521	0.429294	0.553357	0.565616	0.664387	0.563679	0.425563	0.941651	0.896581	1	0.86209	0.845909	0.680889	0.105462	0.222916	0.313797	0.286034	0.0602355	0.19256	0.228297	0.0178749	-0.0160019	0.126269	0.197608	0.20313	0.0860991	0.00685797	0.406374	0.175018	0.104888	-0.11607	-0.131978	0.0417145	-0.189396	-0.294675	-0.225016	-0.0797948	0.130362	-0.0552049	0.0181664	0.0863541	0.416721	-0.15621
	Cyan-3-coum	-0.377584	-0.290211	0.623861	0.742306	0.686103	0.758843	0.666037	0.620649	0.825247	0.7063	0.726201	0.756654	0.852743	0.872772	0.86209	1	0.922069	0.604161	0.445766	0.509465	0.543836	0.497557	0.369026	0.389546	0.349244	0.00529158	0.237043	0.443763	0.134251	0.283439	0.167019	0.0466832	0.565069	0.17485	0.0762539	0.118057	-0.0817371	0.331332	0.0405339	-0.0288947	-0.286307	0.204757	0.404084	0.250746	0.0872965	-0.0673407	0.340822	-0.00937548
	Peo-3-coum	-0.300732	-0.167516	0.481237	0.703233	0.576717	0.722827	0.667982	0.511101	0.749739	0.576969	0.603947	0.714189	0.758686	0.950491	0.845909	0.922069	1	0.601588	0.3983	0.423783	0.530814	0.445751	0.310503	0.418856	0.336872	0.0255668	0.135425	0.292512	0.203066	0.309587	0.128033	-0.00730083	0.49125	0.202186	0.06709	0.111253	-0.0884779	0.286433	0.0282489	-0.0793499	-0.213805	0.128701	0.311427	0.215941	0.0278749	-0.0346681	0.283815	-0.0107056
	Vitisin_A	-0.0256685	0.118241	0.308029	0.347817	0.171629	0.203303	0.236692	0.13872	0.385742	0.220729	0.191834	0.247259	0.55396	0.738987	0.680889	0.604161	0.601588	1	-0.108124	-0.123773	0.0630607	-0.101741	-0.139557	-0.0292207	-0.0778831	-0.181347	0.310753	0.106086	-0.0307769	-0.0115404	-0.113901	-0.167371	0.105302	-0.0543212	-0.00341605	-0.214585	-0.21259	-0.167336	-0.253234	-0.266069	-0.433359	-0.179298	0.132443	0.255052	-0.148521	0.000818226	0.253373	-0.0861816
Flavanol	Proc-B1	-0.507006	-0.551158	0.202714	0.549806	0.421501	0.699995	0.572191	0.314008	0.650827	0.387132	0.535764	0.671514	0.150254	0.255973	0.105462	0.445766	0.3983	-0.108124	1	0.942577	0.787835	0.865938	0.928966	0.727113	0.485678	0.161267	0.488372	0.776062	-0.121247	0.256192	0.240683	0.184682	0.47928	0.129591	-0.0534683	0.412198	0.238498	0.804778	0.436805	0.396879	0.0177541	0.687717	0.536295	0.430089	0.265831	0.0462713	0.0486293	0.227281
	Proc-rt1.84	-0.505818	-0.567692	0.402699	0.550037	0.597179	0.725617	0.558264	0.473216	0.67161	0.538965	0.67273	0.665181	0.299438	0.282278	0.222916	0.509465	0.423783	-0.123773	0.942577	1	0.787891	0.880529	0.890879	0.70811	0.529785	0.188511	0.39471	0.724707	-0.0513188	0.246432	0.214018	0.133089	0.511981	0.163865	-0.055678	0.417836	0.272242	0.825259	0.399133	0.354877	-0.0313976	0.69498	0.52409	0.317804	0.315275	0.0635269	0.12716	0.198069
	Proc-B2	-0.535062	-0.585598	0.389613	0.712402	0.60162	0.816415	0.667965	0.469421	0.821312	0.509336	0.574628	0.72319	0.3168	0.437046	0.313797	0.543836	0.530814	0.0630607	0.787835	0.787891	1	0.745061	0.758788	0.860118	0.454147	0.115334	0.431349	0.62036	-0.0754516	0.381255	-0.00644541	-0.048767	0.682783	0.252154	0.00570781	0.472143	0.0477263	0.73883	0.519164	0.354021	-0.0668624	0.558127	0.607715	0.475813	0.250767	0.161555	-0.120022	0.455212
	Proc-rt2.6	-0.577522	-0.552315	0.417528	0.6462	0.698924	0.731008	0.668595	0.555295	0.644931	0.655435	0.628343	0.636934	0.355208	0.315063	0.286034	0.497557	0.445751	-0.101741	0.865938	0.880529	0.745061	1	0.821062	0.756565	0.646621	0.35942	0.230249	0.64625	-0.0404463	0.230894	0.241779	0.225871	0.652323	0.131326	-0.0899182	0.336553	0.146077	0.681876	0.26805	0.193445	0.0505784	0.532129	0.373394	0.171608	0.171335	0.0510044	0.0826221	0.069056
	Catechin	-0.608052	-0.584329	0.199249	0.557733	0.381215	0.647223	0.536694	0.300804	0.607336	0.321284	0.509601	0.585882	0.127174	0.181364	0.0602355	0.369026	0.310503	-0.139557	0.928966	0.890879	0.758788	0.821062	1	0.794074	0.364469	0.121559	0.45085	0.774868	-0.140103	0.250787	0.180358	0.0967305	0.415922	0.193726	-0.10908	0.452475	0.203227	0.852496	0.581101	0.440538	0.145025	0.750426	0.51655	0.423033	0.30238	0.065536	0.00864511	0.351632
	Epicatechin	-0.671641	-0.620803	0.294171	0.741666	0.542996	0.70228	0.686773	0.532608	0.69744	0.470453	0.503633	0.6173	0.194223	0.316327	0.19256	0.389546	0.418856	-0.0292207	0.727113	0.70811	0.860118	0.756565	0.794074	1	0.552547	0.308395	0.334885	0.567301	-0.137328	0.325997	-0.00595093	-0.0435218	0.665965	0.230405	-0.0953322	0.527105	-0.0376838	0.746555	0.597982	0.428399	0.0295049	0.634314	0.556401	0.455481	0.281633	0.188172	-0.188779	0.513055
	Epigallocatechin	-0.355675	-0.389387	0.310773	0.507373	0.633202	0.467859	0.482962	0.660663	0.497284	0.729704	0.439532	0.490032	0.215713	0.25475	0.228297	0.349244	0.336872	-0.0778831	0.485678	0.529785	0.454147	0.646621	0.364469	0.552547	1	0.768297	0.136936	0.377938	-0.0737291	0.193035	0.209052	0.295359	0.730866	0.114161	-0.00266797	0.219743	0.0137879	0.405276	0.0154712	0.186601	-0.223331	0.362269	0.353395	0.150655	0.0866786	0.0940237	-0.00639589	-0.00217053
	Gallocatechin	-0.0449285	-0.0849366	0.110419	0.159805	0.342208	0.0794714	0.112755	0.384837	0.101227	0.46252	0.130883	0.066763	0.00775851	-0.00739007	0.0178749	0.00529158	0.0255668	-0.181347	0.161267	0.188511	0.115334	0.35942	0.121559	0.308395	0.768297	1	-0.109086	0.14125	-0.0169188	-0.0125212	0.197155	0.267416	0.41817	-0.0262758	-0.076343	-0.0115409	0.0569753	0.0872336	-0.0792823	0.0262681	0.0820967	0.0962633	0.0309445	-0.108761	0.109912	0.258152	-0.0802275	-0.0858594
Flavanone	Narin-chalc-glu	-0.252597	-0.383074	-0.0463588	0.320765	0.0362253	0.347905	0.2861	0.00374183	0.472731	0.0355134	0.144938	0.437052	-0.0343737	0.13768	-0.0160019	0.237043	0.135425	0.310753	0.488372	0.39471	0.431349	0.230249	0.45085	0.334885	0.136936	-0.109086	1	0.638391	-0.258487	0.0608007	0.0138576	0.0628396	0.241168	-0.0352546	0.110924	0.2656	0.0464697	0.35713	0.275953	0.331325	-0.328044	0.38382	0.407726	0.629057	-0.026543	-0.152726	-0.00251732	0.431596
Flavanonol	Astilbin	-0.560981	-0.523796	0.283872	0.628618	0.412572	0.65756	0.565025	0.357786	0.685298	0.39942	0.524108	0.639777	0.230728	0.19983	0.126269	0.443763	0.292512	0.106086	0.776062	0.724707	0.62036	0.64625	0.774868	0.567301	0.377938	0.14125	0.638391	1	-0.187068	0.321885	0.340884	0.316443	0.534819	0.227342	0.0411151	0.450634	0.02991	0.6349	0.307667	0.327065	-0.236566	0.536922	0.674869	0.596603	0.242196	0.0105392	0.162584	0.182866
Flavonol	Quercetin	0.251647	0.156741	0.0993574	-0.0288781	0.0258354	-0.0668747	-0.0660917	-0.0563709	-0.0246285	-0.0152876	0.0387895	0.0015677	0.209064	0.193227	0.197608	0.134251	0.203066	-0.0307769	-0.121247	-0.0513188	-0.0754516	-0.0404463	-0.140103	-0.137328	-0.0737291	-0.0169188	-0.258487	-0.187068	1	0.0707248	0.174076	0.164157	-0.149124	-0.0401563	0.193659	0.0454614	0.0786955	-0.1464	-0.116724	-0.128149	0.21143	-0.169439	-0.207212	-0.283278	-0.0443875	-0.100222	0.232572	-0.180073
	Quer-3-glu	-0.20242	-0.148224	0.138722	0.358061	0.229847	0.371782	0.30018	0.249309	0.334009	0.161351	0.278145	0.321303	0.145237	0.25846	0.20313	0.283439	0.309587	-0.0115404	0.256192	0.246432	0.381255	0.230894	0.250787	0.325997	0.193035	-0.0125212	0.0608007	0.321885	0.0707248	1	0.431334	0.40491	0.372673	0.910436	0.771085	0.549006	0.0625378	0.407867	0.20802	0.216263	-0.1966	0.183117	0.393789	0.22165	0.123598	0.0737909	0.24691	0.139121
	Quer-3-glr	-0.0171736	0.150559	0.00187833	0.0380978	0.0976314	0.108627	0.0130771	0.0448199	0.0802496	0.158821	0.186058	0.120785	0.151038	0.0656797	0.0860991	0.167019	0.128033	-0.113901	0.240683	0.214018	-0.00644541	0.241779	0.180358	-0.00595093	0.209052	0.197155	0.0138576	0.340884	0.174076	0.431334	1	0.915074	0.0746752	0.283601	0.493663	0.287096	0.220862	0.197704	-0.247698	-0.0652064	0.0509483	0.102015	0.0491233	-0.0762661	-0.0476804	-0.09043	0.658548	-0.365956
	Rutin	-0.0031608	0.100495	-0.0745396	0.00459237	0.0697477	-0.00301565	-0.0381687	0.0196172	0.0066791	0.151906	0.0942602	0.0227134	0.0569954	-0.0292427	0.00685797	0.0466832	-0.00730083	-0.167371	0.184682	0.133089	-0.048767	0.225871	0.0967305	-0.0435218	0.295359	0.267416	0.0628396	0.316443	0.164157	0.40491	0.915074	1	0.122386	0.260973	0.526003	0.18895	0.201605	0.0874961	-0.308802	-0.0810198	0.00659654	0.00920725	-0.0270285	-0.129775	-0.0506756	-0.15413	0.585286	-0.378903
	Myricetin	-0.570312	-0.548989	0.525731	0.832332	0.802712	0.796802	0.808121	0.834547	0.7795	0.803919	0.591686	0.742911	0.453797	0.383672	0.406374	0.565069	0.49125	0.105302	0.47928	0.511981	0.682783	0.652323	0.415922	0.665965	0.730866	0.41817	0.241168	0.534819	-0.149124	0.372673	0.0746752	0.122386	1	0.273552	0.0374726	0.405398	-0.254551	0.412546	0.269988	0.230969	-0.278918	0.285607	0.515756	0.330784	0.16233	0.00584792	-0.0739291	0.260483
	Myr-3-glu	-0.176958	-0.0891201	0.142931	0.249098	0.196501	0.270285	0.193002	0.227929	0.194172	0.128559	0.253287	0.155017	0.101534	0.177896	0.175018	0.17485	0.202186	-0.0543212	0.129591	0.163865	0.252154	0.131326	0.193726	0.230405	0.114161	-0.0262758	-0.0352546	0.227342	-0.0401563	0.910436	0.283601	0.260973	0.273552	1	0.654944	0.399755	0.036213	0.334232	0.203827	0.161128	-0.173764	0.127937	0.307395	0.109284	0.0868027	0.0963209	0.193176	0.116849
	Kaem-3-glu	0.212247	0.155374	-0.0540607	-0.0672234	-0.0502011	-0.0134938	-0.0893629	-0.0718516	-0.0120186	-0.076244	-0.0368723	-0.00241181	0.0293717	0.0861664	0.104888	0.0762539	0.06709	-0.00341605	-0.0534683	-0.055678	0.00570781	-0.0899182	-0.10908	-0.0953322	-0.00266797	-0.076343	0.110924	0.0411151	0.193659	0.771085	0.493663	0.526003	0.0374726	0.654944	1	0.335209	0.248468	0.054354	-0.0638356	0.069342	-0.120265	-0.0738422	0.0101421	-0.0487055	-0.0914374	-0.00492839	0.340576	0.046528
	Kaemp-3-glr	-0.491822	-0.517953	0.102585	0.42766	0.190881	0.414409	0.454467	0.245439	0.390394	0.0867854	0.260609	0.45377	-0.0687171	-0.0377333	-0.11607	0.118057	0.111253	-0.214585	0.412198	0.417836	0.472143	0.336553	0.452475	0.527105	0.219743	-0.0115409	0.2656	0.450634	0.0454614	0.549006	0.287096	0.18895	0.405398	0.399755	0.335209	1	0.00114182	0.665351	0.56934	0.573858	-0.133899	0.604586	0.571769	0.452847	0.132271	0.0509604	0.0626342	0.441862
Hydroxycinnamic acid	p-coumarate	0.339275	0.185316	-0.0635231	-0.31489	-0.0777288	-0.0956794	-0.277472	-0.272427	-0.187425	-0.0943995	-0.0257359	-0.137931	-0.137725	-0.086761	-0.131978	-0.0817371	-0.0884779	-0.21259	0.238498	0.272242	0.0477263	0.146077	0.203227	-0.0376838	0.0137879	0.0569753	0.0464697	0.02991	0.0786955	0.0625378	0.220862	0.201605	-0.254551	0.036213	0.248468	0.00114182	1	0.316606	0.113357	0.0898781	0.323579	0.258444	-0.135895	-0.216438	0.374625	0.10383	0.176609	0.00337118
	Coutarate	-0.568659	-0.578029	0.200521	0.499488	0.369788	0.582776	0.461701	0.295127	0.573482	0.302643	0.525972	0.564347	0.0727553	0.161985	0.0417145	0.331332	0.286433	-0.167336	0.804778	0.825259	0.73883	0.681876	0.852496	0.746555	0.405276	0.0872336	0.35713	0.6349	-0.1464	0.407867	0.197704	0.0874961	0.412546	0.334232	0.054354	0.665351	0.316606	1	0.608386	0.591455	0.0114844	0.920578	0.666607	0.455831	0.351069	0.20092	0.0409835	0.348012
	Coumarate-hex	-0.429542	-0.52381	-0.0081558	0.342402	0.0378222	0.369154	0.340943	0.122747	0.305461	-0.0511623	0.111015	0.31172	-0.159254	-0.0751844	-0.189396	0.0405339	0.0282489	-0.253234	0.436805	0.399133	0.519164	0.26805	0.581101	0.597982	0.0154712	-0.0792823	0.275953	0.307667	-0.116724	0.20802	-0.247698	-0.308802	0.269988	0.203827	-0.0638356	0.56934	0.113357	0.608386	1	0.703879	0.322793	0.632471	0.343275	0.344134	0.446891	0.0400741	-0.312314	0.820959
	Hydro-benz-hex	-0.377472	-0.572026	-0.130557	0.221962	-0.0542935	0.211488	0.237459	0.0333517	0.222942	-0.0778709	0.0946229	0.268892	-0.244051	-0.150591	-0.294675	-0.0288947	-0.0793499	-0.266069	0.396879	0.354877	0.354021	0.193445	0.440538	0.428399	0.186601	0.0262681	0.331325	0.327065	-0.128149	0.216263	-0.0652064	-0.0810198	0.230969	0.161128	0.069342	0.573858	0.0898781	0.591455	0.703879	1	-0.0849256	0.712626	0.466945	0.452366	0.24203	0.140853	-0.07535	0.53007
	Ferulate	0.19253	0.250417	-0.249156	-0.298256	-0.236342	-0.18929	-0.280958	-0.309388	-0.318565	-0.253522	-0.296647	-0.290481	-0.197908	-0.253384	-0.225016	-0.286307	-0.213805	-0.433359	0.0177541	-0.0313976	-0.0668624	0.0505784	0.145025	0.0295049	-0.223331	0.0820967	-0.328044	-0.236566	0.21143	-0.1966	0.0509483	0.00659654	-0.278918	-0.173764	-0.120265	-0.133899	0.323579	0.0114844	0.322793	-0.0849256	1	0.0314322	-0.495843	-0.485049	0.199184	0.0436958	-0.180259	0.168386
	Caff-tart	-0.563606	-0.587994	0.0798683	0.383267	0.224097	0.396008	0.341091	0.192086	0.437617	0.201628	0.412261	0.43208	-0.0406715	0.0279776	-0.0797948	0.204757	0.128701	-0.179298	0.687717	0.69498	0.558127	0.532129	0.750426	0.634314	0.362269	0.0962633	0.38382	0.536922	-0.169439	0.183117	0.102015	0.00920725	0.285607	0.127937	-0.0738422	0.604586	0.258444	0.920578	0.632471	0.712626	0.0314322	1	0.631346	0.451929	0.337306	0.167482	-0.00180279	0.3584
Stilbene	trans-Piceid	-0.510789	-0.533081	0.324928	0.609614	0.373767	0.569297	0.544364	0.407437	0.657678	0.358405	0.552898	0.615847	0.160597	0.222691	0.130362	0.404084	0.311427	0.132443	0.536295	0.52409	0.607715	0.373394	0.51655	0.556401	0.353395	0.0309445	0.407726	0.674869	-0.207212	0.393789	0.0491233	-0.0270285	0.515756	0.307395	0.0101421	0.571769	-0.135895	0.666607	0.343275	0.466945	-0.495843	0.631346	1	0.799156	0.272306	0.216371	-0.0430967	0.260262
	cis-Piceid	-0.386209	-0.394536	0.0537762	0.476031	0.0362192	0.414619	0.481145	0.154238	0.537688	0.0241637	0.203225	0.551982	-0.0787242	0.15282	-0.0552049	0.250746	0.215941	0.255052	0.430089	0.317804	0.475813	0.171608	0.423033	0.455481	0.150655	-0.108761	0.629057	0.596603	-0.283278	0.22165	-0.0762661	-0.129775	0.330784	0.109284	-0.0487055	0.452847	-0.216438	0.455831	0.344134	0.452366	-0.485049	0.451929	0.799156	1	0.0363215	0.00778863	-0.198505	0.438349
	trans-Resv	-0.109828	-0.164444	0.147106	0.158742	0.199562	0.18287	0.0758488	0.230957	0.156298	0.177268	0.19322	0.115598	0.107061	-0.0116405	0.0181664	0.0872965	0.0278749	-0.148521	0.265831	0.315275	0.250767	0.171335	0.30238	0.281633	0.0866786	0.109912	-0.026543	0.242196	-0.0443875	0.123598	-0.0476804	-0.0506756	0.16233	0.0868027	-0.0914374	0.132271	0.374625	0.351069	0.446891	0.24203	0.199184	0.337306	0.272306	0.0363215	1	0.112798	0.0517093	0.243673
	cis-Resv	0.0230063	0.0902527	0.135897	-0.111822	0.0165932	-0.0286357	-0.193346	-0.0677134	-0.0387895	0.0244604	-0.0801576	-0.153572	0.04197	0.0358568	0.0863541	-0.0673407	-0.0346681	0.000818226	0.0462713	0.0635269	0.161555	0.0510044	0.065536	0.188172	0.0940237	0.258152	-0.152726	0.0105392	-0.100222	0.0737909	-0.09043	-0.15413	0.00584792	0.0963209	-0.00492839	0.0509604	0.10383	0.20092	0.0400741	0.140853	0.0436958	0.167482	0.216371	0.00778863	0.112798	1	-0.0350617	0.0213268
	delta-Viniferin	-0.0306776	0.146331	0.225905	-0.0101526	0.158685	0.0550436	-0.0522453	0.065409	0.039788	0.197684	0.223928	0.0244268	0.475846	0.317679	0.416721	0.340822	0.283815	0.253373	0.0486293	0.12716	-0.120022	0.0826221	0.00864511	-0.188779	-0.00639589	-0.0802275	-0.00251732	0.162584	0.232572	0.24691	0.658548	0.585286	-0.0739291	0.193176	0.340576	0.0626342	0.176609	0.0409835	-0.312314	-0.07535	-0.180259	-0.00180279	-0.0430967	-0.198505	0.0517093	-0.0350617	1	-0.38938
Organic acid	Benzoic acid	-0.229936	-0.329684	0.00230668	0.239906	-0.00687068	0.273044	0.261614	0.113907	0.272838	-0.0870649	-0.0625897	0.251433	-0.172427	-0.0621507	-0.15621	-0.00937548	-0.0107056	-0.0861816	0.227281	0.198069	0.455212	0.069056	0.351632	0.513055	-0.00217053	-0.0858594	0.431596	0.182866	-0.180073	0.139121	-0.365956	-0.378903	0.260483	0.116849	0.046528	0.441862	0.00337118	0.348012	0.820959	0.53007	0.168386	0.3584	0.260262	0.438349	0.243673	0.0213268	-0.38938	1
	Tartarate	-0.617372	-0.689393	0.154065	0.502184	0.21379	0.415456	0.51613	0.355712	0.388651	0.123634	0.299276	0.418128	-0.0855327	-0.0850971	-0.152802	0.0969091	0.0640121	-0.263935	0.446713	0.449668	0.490228	0.370619	0.568732	0.670623	0.203636	0.0755554	0.203677	0.389184	-0.0463978	0.195822	-0.212067	-0.272458	0.398613	0.148285	-0.138993	0.701519	-0.135419	0.610007	0.826807	0.675693	0.0579429	0.661183	0.557181	0.478136	0.371489	0.0458422	-0.295925	0.661481
	Citrate	-0.713258	-0.713871	0.291685	0.677638	0.408837	0.536639	0.643758	0.516776	0.559724	0.324894	0.550645	0.563437	0.186454	0.104162	0.102772	0.31554	0.246384	-0.0358659	0.330535	0.36545	0.434696	0.323137	0.368329	0.487092	0.248154	-0.0275728	0.150784	0.488557	-0.081415	0.363797	-0.0612907	-0.105513	0.542037	0.328848	-0.0464888	0.641492	-0.468679	0.454852	0.361061	0.38373	-0.436324	0.4171	0.713298	0.495844	0.111689	0.00561186	-0.129401	0.183276
[truncated: 2 more columns]
