# Supplementary material for: Influence of late pruning practice on two red skin grapevine cultivars in a semi-desert climate
Source: Front Plant Sci. 2023 Feb 8;14:1114696. doi: 10.3389/fpls.2023.1114696 (PMC9945113; doi:10.3389/fpls.2023.1114696)
Supplement: Supplementary file 7 [file Table_4.xlsx]

## Sheet: Syrah Wine
	Table S4. Correlation between metabolites of Syrah wine samples.
	SYRAH Wine	Phenylalanine	Tryptophan	Delph-3-glu	Mal-3-glu	Pet-3-glu	Cyan-3-glu	Peo-3-glu	Delph-3-acet	Mal-3-acet	Pet-3-acet	Cyan-3-acet	Peo-3-acet	Delph-3-coum	Mal-3-coum	Pet-3-coum	Cyan-3-coum	Peo-3-coum	Vitisin_A	Proc-B1	Proc-rt1.84	Proc-B2	Proc-rt2.6	Catechin	Epicatechin	Epigallocatechin	Gallocatechin	Narin-chalc-glu	Astilbin	Quercetin	Quer-3-glu	Quer-3-glr	Rutin	Myricetin	Myr-3-glu	Myr-3-glr	Kaem-3-glu	Kaemp-3-glr	p-coumarate	Coutarate	Coumarate-hex	Hydro-benz-hex	Ferulate	Caffeic acid	Caff-tart	trans-Piceid	cis-Piceid	trans-Resv	cis-Resv
Amino acid	Phenylalanine	1	0.578799	-0.0561607	-0.251102	-0.266294	0.259095	-0.16735	-0.216973	-0.268216	-0.242666	-0.0505089	-0.0516588	-0.234193	-0.202082	-0.245465	0.364921	-0.0801418	-0.403025	-0.193516	-0.134673	-0.0839214	-0.33568	-0.094755	-0.0607413	-0.252355	-0.225348	-0.126039	-0.305208	-0.278645	-0.330284	-0.306711	-0.388362	-0.266213	-0.359791	0.139151	-0.337433	-0.279661	-0.0797436	-0.0199223	-0.293392	-0.0873537	-0.211793	-0.184792	-0.117889	-0.0505296	0.0296876	0.242479	0.269343
	Tryptophan	0.578799	1	0.518857	-0.0815319	0.107681	0.691006	0.38238	0.249888	-0.132055	0.103434	0.52074	0.487354	-0.0644354	-0.120634	-0.121063	0.17105	0.287123	-0.373894	0.11808	0.300561	0.373529	-0.00342877	0.293259	0.345026	-0.0426909	0.0260939	0.0380076	-0.0826053	-0.221138	-0.223247	-0.237086	-0.428281	-0.343522	-0.333348	-0.441566	-0.25962	-0.071599	0.0321002	0.107622	-0.156715	0.0498392	0.0602647	-0.168432	0.133909	0.279061	0.237057	0.57502	0.233458
Anthocyanin	Delph-3-glu	-0.0561607	0.518857	1	0.508931	0.764372	0.52764	0.835547	0.846367	0.446731	0.747075	0.706396	0.822648	0.578857	0.443297	0.512619	-0.407435	0.754818	0.294122	0.680643	0.825945	0.797843	0.584844	0.74743	0.754275	0.39326	0.676756	0.448329	0.478743	0.316135	0.224015	0.379505	-0.00891194	-0.126124	0.160969	-0.619126	0.19242	0.528834	0.530461	0.471672	0.446543	0.487722	0.618834	-0.364438	0.711123	0.253564	0.313016	0.557775	0.0857992
	Mal-3-glu	-0.251102	-0.0815319	0.508931	1	0.877521	-0.0914562	0.701397	0.665455	0.856034	0.800369	0.222992	0.468388	0.820302	0.868204	0.873376	-0.674178	0.713867	0.80084	0.64174	0.477507	0.442021	0.645058	0.402329	0.396352	0.31111	0.745224	0.565393	0.739468	0.749555	0.597097	0.854745	0.578833	0.298239	0.691841	-0.184046	0.561267	0.842097	0.611791	0.433213	0.761515	0.663198	0.709582	-0.275117	0.743109	-0.00440943	0.246756	-0.0310663	-0.108139
	Pet-3-glu	-0.266294	0.107681	0.764372	0.877521	1	0.266892	0.843612	0.860757	0.800272	0.93572	0.451553	0.691839	0.833853	0.809953	0.831025	-0.660221	0.843	0.710403	0.760303	0.730108	0.652237	0.720689	0.623402	0.611814	0.404973	0.863204	0.508943	0.685928	0.611596	0.494512	0.757423	0.413104	0.216001	0.549771	-0.327396	0.511211	0.799545	0.674854	0.547254	0.728207	0.665998	0.785656	-0.349619	0.831645	0.0052969	0.209332	0.155213	-0.145979
	Cyan-3-glu	0.259095	0.691006	0.52764	-0.0914562	0.266892	1	0.762786	0.3674	-0.318369	0.183511	0.622234	0.756083	-0.251236	-0.074152	-0.379657	0.491642	0.589109	-0.0784204	-0.0229157	0.34006	0.312128	0.29214	0.324394	0.221825	0.0605583	-0.0547407	-0.0364882	0.130582	-0.228103	0.0471731	-0.164693	0.0448214	0.0267305	-0.100783	-0.111711	0.14319	0.0270886	-0.104994	-0.00909821	-0.365947	0.305574	-0.0187687	-0.042698	0.201625	0.339827	0.00316615	0.501511	-0.229501
	Peo-3-glu	-0.16735	0.38238	0.835547	0.701397	0.843612	0.762786	1	0.861584	0.593537	0.811622	0.697625	0.885559	0.701767	0.610709	0.653121	-0.509092	0.869787	0.486122	0.686965	0.722455	0.678359	0.68688	0.660738	0.617138	0.471448	0.710462	0.570698	0.704822	0.469451	0.462933	0.596462	0.319926	0.0724554	0.42577	-0.436684	0.47621	0.720268	0.597831	0.500349	0.544279	0.71204	0.659529	-0.345883	0.789884	0.170261	0.271735	0.332115	-0.054632
	Delph-3-acet	-0.216973	0.249888	0.846367	0.665455	0.860757	0.3674	0.861584	1	0.641047	0.929286	0.650026	0.827605	0.757106	0.55515	0.685382	-0.529415	0.751038	0.511945	0.719417	0.788149	0.718787	0.648563	0.663158	0.694549	0.486487	0.813825	0.442046	0.557751	0.409999	0.300611	0.545086	0.146605	0.107857	0.288733	-0.436001	0.333351	0.631394	0.661583	0.565858	0.527817	0.575441	0.673864	-0.406036	0.85224	0.0321129	0.134713	0.30576	-0.0598052
	Mal-3-acet	-0.268216	-0.132055	0.446731	0.856034	0.800272	-0.318369	0.593537	0.641047	1	0.823116	0.163738	0.539359	0.930992	0.940533	0.958622	-0.715512	0.749613	0.763934	0.721276	0.548367	0.521241	0.71972	0.396188	0.486509	0.17138	0.779807	0.449278	0.680054	0.714559	0.621573	0.840773	0.469762	0.304676	0.706948	-0.177694	0.564836	0.841854	0.645826	0.463153	0.837256	0.630018	0.777216	-0.295716	0.743199	-0.0711733	0.120447	-0.0872357	-0.19984
	Pet-3-acet	-0.242666	0.103434	0.747075	0.800369	0.93572	0.183511	0.811622	0.929286	0.823116	1	0.510604	0.756503	0.868661	0.746905	0.837035	-0.625772	0.805781	0.682557	0.759543	0.741757	0.660101	0.685713	0.580069	0.643276	0.432587	0.899645	0.501491	0.634406	0.528126	0.431431	0.690899	0.27771	0.234534	0.462036	-0.35	0.468507	0.745369	0.698754	0.565837	0.672153	0.648975	0.755665	-0.420921	0.849527	-0.0874138	0.0954893	0.138998	-0.150223
	Cyan-3-acet	-0.0505089	0.52074	0.706396	0.222992	0.451553	0.622234	0.697625	0.650026	0.163738	0.510604	1	0.777597	0.300402	0.122082	0.202632	-0.0986375	0.529208	0.099667	0.384333	0.463913	0.468595	0.263309	0.483635	0.451215	0.49986	0.386836	0.382044	0.383133	0.0685011	0.13815	0.166394	-0.000950854	-0.0203436	0.0434042	-0.452673	0.181862	0.312369	0.229206	0.212517	0.0986685	0.427379	0.284457	-0.204371	0.47036	0.222872	0.263088	0.428563	0.192607
	Peo-3-acet	-0.0516588	0.487354	0.822648	0.468388	0.691839	0.756083	0.885559	0.827605	0.539359	0.756503	0.777597	1	0.655506	0.505069	0.571157	-0.376671	0.844854	0.307943	0.649621	0.720421	0.703263	0.576885	0.627449	0.665408	0.388447	0.625001	0.415577	0.54626	0.281102	0.371062	0.439835	0.111168	0.0140185	0.290289	-0.468541	0.35899	0.575181	0.538123	0.444077	0.418509	0.611899	0.561627	-0.31719	0.708931	0.152456	0.199624	0.433623	0.00682136
	Delph-3-coum	-0.234193	-0.0644354	0.578857	0.820302	0.833853	-0.251236	0.701767	0.757106	0.930992	0.868661	0.300402	0.655506	1	0.897129	0.961466	-0.710427	0.832494	0.709926	0.829929	0.651605	0.645048	0.802753	0.530792	0.631261	0.322647	0.837869	0.563449	0.762309	0.720921	0.65387	0.832587	0.446102	0.195625	0.685355	-0.265227	0.618314	0.88744	0.733878	0.549565	0.849285	0.702555	0.811601	-0.385723	0.854434	-0.0476963	0.12162	-0.0213547	-0.195484
	Mal-3-coum	-0.202082	-0.120634	0.443297	0.868204	0.809953	-0.074152	0.610709	0.55515	0.940533	0.746905	0.122082	0.505069	0.897129	1	0.938294	-0.65665	0.82917	0.785327	0.676329	0.499085	0.472332	0.721865	0.387739	0.447724	0.1316	0.72687	0.470394	0.738913	0.731875	0.71544	0.875799	0.582282	0.279397	0.792618	-0.122617	0.641189	0.887828	0.601662	0.40886	0.841744	0.627603	0.744805	-0.323489	0.696721	-0.0600564	0.157357	-0.114549	-0.225124
	Pet-3-coum	-0.245465	-0.121063	0.512619	0.873376	0.831025	-0.379657	0.653121	0.685382	0.958622	0.837035	0.202632	0.571157	0.961466	0.938294	1	-0.713455	0.810176	0.738537	0.774572	0.58842	0.574874	0.733066	0.458557	0.547568	0.289991	0.818053	0.546268	0.737014	0.752023	0.642772	0.849037	0.490841	0.249813	0.705377	-0.236961	0.606595	0.866383	0.705067	0.515052	0.856419	0.655071	0.786914	-0.34583	0.797243	-0.0563937	0.156888	-0.0493596	-0.193784
	Cyan-3-coum	0.364921	0.17105	-0.407435	-0.674178	-0.660221	0.491642	-0.509092	-0.529415	-0.715512	-0.625772	-0.0986375	-0.376671	-0.710427	-0.65665	-0.713455	1	-0.538101	-0.530073	-0.659097	-0.564761	-0.571426	-0.738603	-0.436923	-0.506345	-0.243242	-0.694281	-0.506504	-0.664502	-0.756813	-0.528473	-0.71276	-0.359303	0.0852333	-0.60473	0.318926	-0.472888	-0.736856	-0.533666	-0.411861	-0.798449	-0.5278	-0.79159	0.152363	-0.629988	-0.124767	-0.268415	-0.0783241	0.00328622
	Peo-3-coum	-0.0801418	0.287123	0.754818	0.713867	0.843	0.589109	0.869787	0.751038	0.749613	0.805781	0.529208	0.844854	0.832494	0.82917	0.810176	-0.538101	1	0.552477	0.729392	0.69658	0.675477	0.730073	0.5916	0.652179	0.302705	0.737864	0.538113	0.750483	0.533082	0.631827	0.707373	0.375682	0.0790452	0.593674	-0.376199	0.579379	0.82388	0.622408	0.46689	0.677201	0.667104	0.713646	-0.428219	0.766801	0.0801649	0.242631	0.207764	-0.123966
	Vitisin_A	-0.403025	-0.373894	0.294122	0.80084	0.710403	-0.0784204	0.486122	0.511945	0.763934	0.682557	0.099667	0.307943	0.709926	0.785327	0.738537	-0.530073	0.552477	1	0.41026	0.267397	0.176104	0.566663	0.172441	0.187904	0.169744	0.56776	0.318604	0.617555	0.607556	0.656334	0.843956	0.724948	0.532005	0.778137	0.134083	0.672843	0.749343	0.409938	0.239727	0.643428	0.547527	0.542226	-0.259729	0.519889	-0.109574	0.032122	-0.28071	-0.251009
Flavanol	Proc-B1	-0.193516	0.11808	0.680643	0.64174	0.760303	-0.0229157	0.686965	0.719417	0.721276	0.759543	0.384333	0.649621	0.829929	0.676329	0.774572	-0.659097	0.729392	0.41026	1	0.840226	0.863866	0.766013	0.805267	0.813101	0.432826	0.85873	0.583966	0.608431	0.663504	0.381113	0.579196	0.155595	0.0144762	0.41319	-0.470009	0.421893	0.705962	0.795182	0.70845	0.820462	0.690419	0.860916	-0.24621	0.862012	-0.000278713	0.188003	0.195601	-0.108174
	Proc-rt1.84	-0.134673	0.300561	0.825945	0.477507	0.730108	0.34006	0.722455	0.788149	0.548367	0.741757	0.463913	0.720421	0.651605	0.499085	0.58842	-0.564761	0.69658	0.267397	0.840226	1	0.938246	0.742067	0.879018	0.898458	0.354358	0.776545	0.436086	0.451351	0.435737	0.140771	0.374649	-0.0341332	-0.163907	0.144138	-0.598956	0.189477	0.496183	0.703074	0.670427	0.608775	0.504854	0.783635	-0.286711	0.737628	0.0903438	0.166243	0.44103	-0.0397749
	Proc-B2	-0.0839214	0.373529	0.797843	0.442021	0.652237	0.312128	0.678359	0.718787	0.521241	0.660101	0.468595	0.703263	0.645048	0.472332	0.574874	-0.571426	0.675477	0.176104	0.863866	0.938246	1	0.75697	0.881814	0.958535	0.272259	0.717576	0.425127	0.416547	0.501049	0.156217	0.345837	-0.052477	-0.229416	0.145237	-0.642434	0.162451	0.494048	0.674094	0.647059	0.654438	0.465835	0.815492	-0.247096	0.730042	0.13824	0.190287	0.419353	0.00993579
	Proc-rt2.6	-0.33568	-0.00342877	0.584844	0.645058	0.720689	0.29214	0.68688	0.648563	0.71972	0.685713	0.263309	0.576885	0.802753	0.721865	0.733066	-0.738603	0.730073	0.566663	0.766013	0.742067	0.75697	1	0.655287	0.74387	0.149286	0.686979	0.455702	0.697006	0.706946	0.568634	0.726464	0.420621	0.00318713	0.601929	-0.35191	0.519258	0.790597	0.621762	0.517781	0.83458	0.569064	0.860237	-0.265845	0.684905	0.0634463	0.0677325	0.0185238	-0.220701
	Catechin	-0.094755	0.293259	0.74743	0.402329	0.623402	0.324394	0.660738	0.663158	0.396188	0.580069	0.483635	0.627449	0.530792	0.387739	0.458557	-0.436923	0.5916	0.172441	0.805267	0.879018	0.881814	0.655287	1	0.833828	0.394895	0.66767	0.451408	0.41364	0.45469	0.124746	0.290154	-0.0229995	-0.0962662	0.129848	-0.480632	0.210344	0.42705	0.670991	0.686862	0.547142	0.523104	0.703208	-0.160445	0.70325	0.0779857	0.167212	0.368619	0.0297167
	Epicatechin	-0.0607413	0.345026	0.754275	0.396352	0.611814	0.221825	0.617138	0.694549	0.486509	0.643276	0.451215	0.665408	0.631261	0.447724	0.547568	-0.506345	0.652179	0.187904	0.813101	0.898458	0.958535	0.74387	0.833828	1	0.198014	0.71807	0.372889	0.376337	0.476819	0.148552	0.318613	-0.0556853	-0.208768	0.132378	-0.597327	0.156649	0.459781	0.673414	0.63306	0.636196	0.402541	0.79459	-0.245404	0.67574	0.138737	0.172216	0.384794	0.0382868
	Epigallocatechin	-0.252355	-0.0426909	0.39326	0.31111	0.404973	0.0605583	0.471448	0.486487	0.17138	0.432587	0.49986	0.388447	0.322647	0.1316	0.289991	-0.243242	0.302705	0.169744	0.432826	0.354358	0.272259	0.149286	0.394895	0.198014	1	0.455522	0.591433	0.4249	0.145574	0.15646	0.21197	0.0965352	0.183296	0.1247	-0.292183	0.367759	0.29318	0.277164	0.205116	0.13006	0.530029	0.166514	0.000782385	0.505618	-0.0983402	0.164831	0.176062	-0.0135832
	Gallocatechin	-0.225348	0.0260939	0.676756	0.745224	0.863204	-0.0547407	0.710462	0.813825	0.779807	0.899645	0.386836	0.625001	0.837869	0.72687	0.818053	-0.694281	0.737864	0.56776	0.85873	0.776545	0.717576	0.686979	0.66767	0.71807	0.455522	1	0.607701	0.629754	0.657848	0.365173	0.616151	0.17141	0.126626	0.427558	-0.386358	0.446403	0.723821	0.789917	0.692883	0.786765	0.640788	0.836339	-0.321049	0.874668	-0.0882561	0.162218	0.129179	-0.108304
Flavanone	Narin-chalc-glu	-0.126039	0.0380076	0.448329	0.565393	0.508943	-0.0364882	0.570698	0.442046	0.449278	0.501491	0.382044	0.415577	0.563449	0.470394	0.546268	-0.506504	0.538113	0.318604	0.583966	0.436086	0.425127	0.455702	0.451408	0.372889	0.591433	0.607701	1	0.803281	0.558143	0.470865	0.483337	0.244132	-0.0428428	0.428907	-0.361427	0.580121	0.625526	0.476308	0.3705	0.50548	0.63825	0.477506	-0.285119	0.574978	-0.0362972	0.21159	-0.0259332	-0.0705025
Flavanonol	Astilbin	-0.305208	-0.0826053	0.478743	0.739468	0.685928	0.130582	0.704822	0.557751	0.680054	0.634406	0.383133	0.54626	0.762309	0.738913	0.737014	-0.664502	0.750483	0.617555	0.608431	0.451351	0.416547	0.697006	0.41364	0.376337	0.4249	0.629754	0.803281	1	0.690654	0.838835	0.840318	0.583021	0.112552	0.80741	-0.249431	0.786641	0.909005	0.544042	0.367811	0.684173	0.709716	0.60098	-0.330864	0.653765	0.0681605	0.252931	-0.0805657	-0.102359
Flavonol	Quercetin	-0.278645	-0.221138	0.316135	0.749555	0.611596	-0.228103	0.469451	0.409999	0.714559	0.528126	0.0685011	0.281102	0.720921	0.731875	0.752023	-0.756813	0.533082	0.607556	0.663504	0.435737	0.501049	0.706946	0.45469	0.476819	0.145574	0.657848	0.558143	0.690654	1	0.585726	0.767513	0.516615	0.0988427	0.694073	-0.12502	0.528745	0.767735	0.608286	0.49609	0.890307	0.630085	0.786998	-0.104239	0.638145	0.116046	0.285424	-0.0688373	0.02873
	Quer-3-glu	-0.330284	-0.223247	0.224015	0.597097	0.494512	0.0471731	0.462933	0.300611	0.621573	0.431431	0.13815	0.371062	0.65387	0.71544	0.642772	-0.528473	0.631827	0.656334	0.381113	0.140771	0.156217	0.568634	0.124746	0.148552	0.15646	0.365173	0.470865	0.838835	0.585726	1	0.845353	0.69053	0.335976	0.942172	0.0233294	0.841605	0.845575	0.333327	0.125021	0.59024	0.577095	0.420613	-0.209822	0.418458	0.0265148	0.135063	-0.257699	-0.147134
	Quer-3-glr	-0.306711	-0.237086	0.379505	0.854745	0.757423	-0.164693	0.596462	0.545086	0.840773	0.690899	0.166394	0.439835	0.832587	0.875799	0.849037	-0.71276	0.707373	0.843956	0.579196	0.374649	0.345837	0.726464	0.290154	0.318613	0.21197	0.616151	0.483337	0.840318	0.767513	0.845353	1	0.740738	0.330089	0.915828	-0.0185861	0.736699	0.935558	0.551821	0.349069	0.797175	0.692217	0.680367	-0.285429	0.647464	0.030835	0.209881	-0.157113	-0.105729
	Rutin	-0.388362	-0.428281	-0.00891194	0.578833	0.413104	0.0448214	0.319926	0.146605	0.469762	0.27771	-0.000950854	0.111168	0.446102	0.582282	0.490841	-0.359303	0.375682	0.724948	0.155595	-0.0341332	-0.052477	0.420621	-0.0229995	-0.0556853	0.0965352	0.17141	0.244132	0.583021	0.516615	0.69053	0.740738	1	0.439489	0.779253	0.229113	0.675929	0.585874	0.143098	-0.0133378	0.433494	0.461158	0.262373	-0.0114789	0.216844	-0.0349075	0.0101469	-0.401291	-0.260963
	Myricetin	-0.266213	-0.343522	-0.126124	0.298239	0.216001	0.0267305	0.0724554	0.107857	0.304676	0.234534	-0.0203436	0.0140185	0.195625	0.279397	0.249813	0.0852333	0.0790452	0.532005	0.0144762	-0.163907	-0.229416	0.00318713	-0.0962662	-0.208768	0.183296	0.126626	-0.0428428	0.112552	0.0988427	0.335976	0.330089	0.439489	1	0.381604	0.486894	0.517343	0.186271	0.0867674	0.0367472	0.0728815	0.351224	-0.00993649	0.10668	0.158348	-0.443521	-0.333013	-0.410774	-0.368394
	Myr-3-glu	-0.359791	-0.333348	0.160969	0.691841	0.549771	-0.100783	0.42577	0.288733	0.706948	0.462036	0.0434042	0.290289	0.685355	0.792618	0.705377	-0.60473	0.593674	0.778137	0.41319	0.144138	0.145237	0.601929	0.129848	0.132378	0.1247	0.427558	0.428907	0.80741	0.694073	0.942172	0.915828	0.779253	0.381604	1	0.0658233	0.828374	0.872568	0.363327	0.174711	0.708895	0.600135	0.518246	-0.119858	0.429023	-0.0160315	0.135609	-0.323714	-0.170888
	Myr-3-glr	0.139151	-0.441566	-0.619126	-0.184046	-0.327396	-0.111711	-0.436684	-0.436001	-0.177694	-0.35	-0.452673	-0.468541	-0.265227	-0.122617	-0.236961	0.318926	-0.376199	0.134083	-0.470009	-0.598956	-0.642434	-0.35191	-0.480632	-0.597327	-0.292183	-0.386358	-0.361427	-0.249431	-0.12502	0.0233294	-0.0185861	0.229113	0.486894	0.0658233	1	0.112779	-0.217636	-0.203564	-0.191636	-0.261348	-0.0620167	-0.372399	-0.00593427	-0.268132	-0.277862	-0.27176	-0.473214	-0.11935
	Kaem-3-glu	-0.337433	-0.25962	0.19242	0.561267	0.511211	0.14319	0.47621	0.333351	0.564836	0.468507	0.181862	0.35899	0.618314	0.641189	0.606595	-0.472888	0.579379	0.672843	0.421893	0.189477	0.162451	0.519258	0.210344	0.156649	0.367759	0.446403	0.580121	0.786641	0.528745	0.841605	0.736699	0.675929	0.517343	0.828374	0.112779	1	0.727332	0.339613	0.200151	0.517404	0.683957	0.401914	-0.10475	0.481353	-0.205184	-0.0273989	-0.331725	-0.390604
Hydroxycinnamic acid	Kaemp-3-glr	-0.279661	-0.071599	0.528834	0.842097	0.799545	0.0270886	0.720268	0.631394	0.841854	0.745369	0.312369	0.575181	0.88744	0.887828	0.866383	-0.736856	0.82388	0.749343	0.705962	0.496183	0.494048	0.790597	0.42705	0.459781	0.29318	0.723821	0.625526	0.909005	0.767735	0.845575	0.935558	0.585874	0.186271	0.872568	-0.217636	0.727332	1	0.603894	0.412658	0.848791	0.725833	0.764281	-0.33921	0.744787	0.0752743	0.27112	-0.0638881	-0.0892792
	p-coumarate	-0.0797436	0.0321002	0.530461	0.611791	0.674854	-0.104994	0.597831	0.661583	0.645826	0.698754	0.229206	0.538123	0.733878	0.601662	0.705067	-0.533666	0.622408	0.409938	0.795182	0.703074	0.674094	0.621762	0.670991	0.673414	0.277164	0.789917	0.476308	0.544042	0.608286	0.333327	0.551821	0.143098	0.0867674	0.363327	-0.203564	0.339613	0.603894	1	0.943093	0.717005	0.593813	0.772122	-0.491431	0.826127	-0.0050973	0.139086	0.122366	-0.0256935
	Coutarate	-0.0199223	0.107622	0.471672	0.433213	0.547254	-0.00909821	0.500349	0.565858	0.463153	0.565837	0.212517	0.444077	0.549565	0.40886	0.515052	-0.411861	0.46689	0.239727	0.70845	0.670427	0.647059	0.517781	0.686862	0.63306	0.205116	0.692883	0.3705	0.367811	0.49609	0.125021	0.349069	-0.0133378	0.0367472	0.174711	-0.191636	0.200151	0.412658	0.943093	1	0.598557	0.481121	0.701275	-0.446191	0.721871	-0.0337849	0.049519	0.146235	-0.0347865
	Coumarate-hex	-0.293392	-0.156715	0.446543	0.761515	0.728207	-0.365947	0.544279	0.527817	0.837256	0.672153	0.0986685	0.418509	0.849285	0.841744	0.856419	-0.798449	0.677201	0.643428	0.820462	0.608775	0.654438	0.83458	0.547142	0.636196	0.13006	0.786765	0.50548	0.684173	0.890307	0.59024	0.797175	0.433494	0.0728815	0.708895	-0.261348	0.517404	0.848791	0.717005	0.598557	1	0.609586	0.928721	-0.215993	0.712802	0.0519721	0.215451	-0.0571998	-0.094572
	Hydro-benz-hex	-0.0873537	0.0498392	0.487722	0.663198	0.665998	0.305574	0.71204	0.575441	0.630018	0.648975	0.427379	0.611899	0.702555	0.627603	0.655071	-0.5278	0.667104	0.547527	0.690419	0.504854	0.465835	0.569064	0.523104	0.402541	0.530029	0.640788	0.63825	0.709716	0.630085	0.577095	0.692217	0.461158	0.351224	0.600135	-0.0620167	0.683957	0.725833	0.593813	0.481121	0.609586	1	0.623296	-0.148529	0.748627	-0.0471896	0.197732	0.135335	-0.0279575
	Ferulate	-0.211793	0.0602647	0.618834	0.709582	0.785656	-0.0187687	0.659529	0.673864	0.777216	0.755665	0.284457	0.561627	0.811601	0.744805	0.786914	-0.79159	0.713646	0.542226	0.860916	0.783635	0.815492	0.860237	0.703208	0.79459	0.166514	0.836339	0.477506	0.60098	0.786998	0.420613	0.680367	0.262373	-0.00993649	0.518246	-0.372399	0.401914	0.764281	0.772122	0.701275	0.928721	0.623296	1	-0.282	0.787358	0.0948443	0.232812	0.144873	-0.0200866
	Caffeic acid	-0.184792	-0.168432	-0.364438	-0.275117	-0.349619	-0.042698	-0.345883	-0.406036	-0.295716	-0.420921	-0.204371	-0.31719	-0.385723	-0.323489	-0.34583	0.152363	-0.428219	-0.259729	-0.24621	-0.286711	-0.247096	-0.265845	-0.160445	-0.245404	0.000782385	-0.321049	-0.285119	-0.330864	-0.104239	-0.209822	-0.285429	-0.0114789	0.10668	-0.119858	-0.00593427	-0.10475	-0.33921	-0.491431	-0.446191	-0.215993	-0.148529	-0.282	1	-0.413876	0.0274652	0.0362267	0.0445743	0.0755447
	Caff-tart	-0.117889	0.133909	0.711123	0.743109	0.831645	0.201625	0.789884	0.85224	0.743199	0.849527	0.47036	0.708931	0.854434	0.696721	0.797243	-0.629988	0.766801	0.519889	0.862012	0.737628	0.730042	0.684905	0.70325	0.67574	0.505618	0.874668	0.574978	0.653765	0.638145	0.418458	0.647464	0.216844	0.158348	0.429023	-0.268132	0.481353	0.744787	0.826127	0.721871	0.712802	0.748627	0.787358	-0.413876	1	0.0129306	0.233288	0.219403	-0.0563544
Stilbene	trans-Piceid	-0.0505296	0.279061	0.253564	-0.00440943	0.0052969	0.339827	0.170261	0.0321129	-0.0711733	-0.0874138	0.222872	0.152456	-0.0476963	-0.0600564	-0.0563937	-0.124767	0.0801649	-0.109574	-0.000278713	0.0903438	0.13824	0.0634463	0.0779857	0.138737	-0.0983402	-0.0882561	-0.0362972	0.0681605	0.116046	0.0265148	0.030835	-0.0349075	-0.443521	-0.0160315	-0.277862	-0.205184	0.0752743	-0.0050973	-0.0337849	0.0519721	-0.0471896	0.0948443	0.0274652	0.0129306	1	0.854419	0.604621	0.601772
	cis-Piceid	0.0296876	0.237057	0.313016	0.246756	0.209332	0.00316615	0.271735	0.134713	0.120447	0.0954893	0.263088	0.199624	0.12162	0.157357	0.156888	-0.268415	0.242631	0.032122	0.188003	0.166243	0.190287	0.0677325	0.167212	0.172216	0.164831	0.162218	0.21159	0.252931	0.285424	0.135063	0.209881	0.0101469	-0.333013	0.135609	-0.27176	-0.0273989	0.27112	0.139086	0.049519	0.215451	0.197732	0.232812	0.0362267	0.233288	0.854419	1	0.612162	0.669616
	trans-Resv	0.242479	0.57502	0.557775	-0.0310663	0.155213	0.501511	0.332115	0.30576	-0.0872357	0.138998	0.428563	0.433623	-0.0213547	-0.114549	-0.0493596	-0.0783241	0.207764	-0.28071	0.195601	0.44103	0.419353	0.0185238	0.368619	0.384794	0.176062	0.129179	-0.0259332	-0.0805657	-0.0688373	-0.257699	-0.157113	-0.401291	-0.410774	-0.323714	-0.473214	-0.331725	-0.0638881	0.122366	0.146235	-0.0571998	0.135335	0.144873	0.0445743	0.219403	0.604621	0.612162	1	0.5996
	cis-Resv	0.269343	0.233458	0.0857992	-0.108139	-0.145979	-0.229501	-0.054632	-0.0598052	-0.19984	-0.150223	0.192607	0.00682136	-0.195484	-0.225124	-0.193784	0.00328622	-0.123966	-0.251009	-0.108174	-0.0397749	0.00993579	-0.220701	0.0297167	0.0382868	-0.0135832	-0.108304	-0.0705025	-0.102359	0.02873	-0.147134	-0.105729	-0.260963	-0.368394	-0.170888	-0.11935	-0.390604	-0.0892792	-0.0256935	-0.0347865	-0.094572	-0.0279575	-0.0200866	0.0755447	-0.0563544	0.601772	0.669616	0.5996	1
	delta-Viniferin	-0.125214	0.364581	0.720303	0.270316	0.468241	0.262197	0.599668	0.674844	0.325962	0.539718	0.4616	0.630417	0.482239	0.237647	0.371034	-0.450955	0.496485	0.124028	0.560018	0.756562	0.802495	0.682948	0.65061	0.834372	0.148062	0.502565	0.215829	0.272794	0.298025	0.0765743	0.225847	-0.113474	-0.307861	0.0221023	-0.578661	0.0118568	0.3485	0.479453	0.453113	0.430656	0.25639	0.625451	-0.279694	0.536781	0.389524	0.252711	0.507532	0.167212
Organic acid	Benzoic acid	-0.266473	-0.293816	-0.112842	0.313721	0.179402	-0.148116	0.0411433	-0.0970325	0.385235	0.0810856	-0.224703	-0.0448494	0.276776	0.411671	0.340731	-0.366024	0.156622	0.313676	0.36069	0.201611	0.24864	0.399706	0.249951	0.261774	-0.192895	0.22519	0.0891125	0.212305	0.558796	0.240532	0.348999	0.452578	0.137494	0.418433	-0.0809303	0.274208	0.278745	0.316265	0.312949	0.563654	0.291139	0.474519	0.263839	0.104598	0.035491	0.0661096	-0.144934	-0.11554
	Tartarate	-0.278856	0.0666389	0.495078	0.683301	0.664684	0.0445376	0.628036	0.627686	0.640598	0.658861	0.320207	0.523199	0.678912	0.635437	0.680784	-0.525488	0.660962	0.524208	0.422741	0.346198	0.382769	0.53806	0.192035	0.345141	0.177132	0.496782	0.262075	0.526411	0.434956	0.53001	0.614348	0.391512	0.0521524	0.504129	-0.345526	0.315401	0.670449	0.338155	0.179259	0.509305	0.342149	0.497749	-0.352404	0.538536	0.117256	0.150459	0.0275073	-0.0854818
	Citrate	-0.0641366	0.050954	0.116933	0.0378773	0.0925123	0.219015	0.262729	0.0657698	0.167898	0.105195	0.231051	0.327551	0.243364	0.258778	0.184051	-0.183966	0.395066	0.198373	0.0179568	0.00901806	0.0326638	0.256216	-0.136884	0.00992104	0.0436016	0.0114798	0.281233	0.417129	0.0723645	0.4866	0.305904	0.334297	-0.0796484	0.407147	-0.053486	0.457316	0.367564	-0.0791336	-0.145979	0.138346	0.244418	0.109873	-0.235281	0.0591066	0.0868588	0.0387748	-0.0893225	-0.0927704
[truncated: 4 more columns]

## Sheet: Malbec Wine
	Table S4. Correlation between metabolites of Malbec wine samples.
	MALBEC Wine	Phenylalanine	Tryptophan	Delph-3-glu	Mal-3-glu	Pet-3-glu	Cyan-3-glu	Peo-3-glu	Delph-3-acet	Mal-3-acet	Pet-3-acet	Cyan-3-acet	Peo-3-acet	Delph-3-coum	Mal-3-coum	Pet-3-coum	Cyan-3-coum	Peo-3-coum	Vitisin_A	Proc-B1	Proc-rt1.84	Proc-B2	Proc-rt2.6	Catechin	Epicatechin	Epigallocatechin	Gallocatechin	Narin-chalc-glu	Astilbin	Quercetin	Quer-3-glu	Quer-3-glr	Rutin	Myricetin	Myr-3-glu	Myr-3-glr	Kaem-3-glu	Kaemp-3-glr	p-coumarate	Coutarate	Coumarate-hex	Hydro-benz-hex	Ferulate	Caffeic acid	Caff-tart	trans-Piceid	cis-Piceid	trans-Resv	cis-Resv
Amino acid	Phenylalanine	1	0.745497	-0.35622	-0.383052	-0.411702	-0.461256	-0.383929	-0.365693	-0.317097	-0.368857	-0.296014	-0.310587	-0.335368	-0.264278	-0.301845	0.0918475	-0.298922	-0.537697	-0.38911	-0.269453	-0.169097	-0.261097	-0.267872	-0.223694	-0.176177	-0.331353	-0.327404	-0.346161	-0.163206	-0.408295	-0.319994	-0.0920293	-0.410034	-0.411921	-0.33982	-0.259289	-0.290582	-0.564518	-0.558566	-0.340802	-0.352866	-0.30194	0.304896	-0.4225	0.209297	0.100686	-0.0972177	0.0270345
	Tryptophan	0.745497	1	-0.288053	-0.22715	-0.291715	-0.536206	-0.272084	-0.221414	-0.207637	-0.24343	-0.17668	-0.240428	-0.230151	-0.177692	-0.222454	0.135046	-0.233805	-0.412362	-0.187197	-0.0653922	0.0330269	-0.199262	-0.0736997	-0.0305022	0.012509	-0.183597	-0.22357	-0.239354	-0.0496792	-0.312278	-0.225982	-0.0463675	-0.240044	-0.334334	-0.307603	-0.192483	-0.215642	-0.46601	-0.505989	-0.24689	-0.221377	-0.302742	0.477042	-0.421199	0.193603	0.138221	0.0155426	0.166149
Anthocyanin	Delph-3-glu	-0.35622	-0.288053	1	0.850786	0.944679	0.725836	0.847359	0.928949	0.8618	0.942834	0.924477	0.883417	0.900837	0.901517	0.928729	-0.163853	0.914005	0.830483	0.771301	0.746998	0.691591	0.809814	0.668504	0.694278	0.474379	0.782111	0.732017	0.669075	0.511006	0.847553	0.819374	0.215242	0.690729	0.853834	0.666337	0.681651	0.7458	0.563878	0.517083	0.798854	0.575745	0.75985	0.0155432	0.701742	-0.163468	-0.0398562	0.102162	0.112898
	Mal-3-glu	-0.383052	-0.22715	0.850786	1	0.939196	0.664325	0.906116	0.868535	0.89932	0.895249	0.861513	0.833444	0.885752	0.885787	0.908041	-0.308967	0.829089	0.780854	0.857887	0.748922	0.741835	0.83605	0.718479	0.749877	0.583763	0.855153	0.897015	0.794744	0.661718	0.910652	0.872656	0.068223	0.752322	0.906533	0.605937	0.814005	0.738621	0.593495	0.504998	0.864552	0.700874	0.771495	0.25862	0.654296	-0.0535162	0.190265	0.359985	0.445518
	Pet-3-glu	-0.411702	-0.291715	0.944679	0.939196	1	0.807781	0.915748	0.941006	0.869223	0.955373	0.919421	0.864099	0.915237	0.903987	0.934645	-0.261981	0.896277	0.820147	0.840806	0.770887	0.747128	0.862	0.708612	0.769916	0.526102	0.839453	0.843361	0.786597	0.609143	0.914688	0.880404	0.170037	0.727396	0.91413	0.625114	0.793412	0.727253	0.609344	0.534911	0.860578	0.673482	0.786267	0.09703	0.699365	-0.115124	0.0702119	0.235768	0.260167
	Cyan-3-glu	-0.461256	-0.536206	0.725836	0.664325	0.807781	1	0.684625	0.762013	0.354346	0.64741	0.705843	0.39189	0.370978	0.368701	0.443451	0.413303	0.398464	0.608976	0.238206	0.0738361	0.00677575	0.452045	0.23584	0.0624156	0.217398	0.282343	0.114853	0.295839	-0.252313	0.756153	0.606457	0.444739	0.597065	0.754823	0.575223	0.030815	0.192158	-0.00700619	0.0228832	0.343581	0.02763	0.129635	-0.0638902	0.0432526	-0.615171	-0.598294	-0.46785	-0.271617
	Peo-3-glu	-0.383929	-0.272084	0.847359	0.906116	0.915748	0.684625	1	0.807698	0.820412	0.824735	0.876479	0.865485	0.84896	0.850968	0.867734	-0.386922	0.893497	0.778928	0.804606	0.716381	0.76295	0.854267	0.664778	0.745767	0.331074	0.722188	0.813218	0.74522	0.790262	0.862301	0.841733	0.0084449	0.613979	0.841533	0.640855	0.763178	0.615137	0.643935	0.591399	0.929695	0.725825	0.895662	0.0616935	0.70623	0.12378	0.299109	0.387735	0.440851
	Delph-3-acet	-0.365693	-0.221414	0.928949	0.868535	0.941006	0.762013	0.807698	1	0.861692	0.960291	0.912572	0.860562	0.888556	0.858342	0.88443	-0.114195	0.861332	0.828238	0.81779	0.817186	0.76934	0.814815	0.762018	0.780965	0.57411	0.841597	0.754234	0.712596	0.454053	0.855569	0.851744	0.305762	0.761363	0.865581	0.649471	0.662962	0.69992	0.561985	0.47065	0.751252	0.51357	0.686774	0.157044	0.627722	-0.269842	-0.0938201	0.1685	0.135198
	Mal-3-acet	-0.317097	-0.207637	0.8618	0.89932	0.869223	0.354346	0.820412	0.861692	1	0.925013	0.886434	0.94465	0.951046	0.920864	0.948977	-0.18184	0.89439	0.814354	0.864066	0.815153	0.751788	0.807394	0.759733	0.737888	0.597738	0.875129	0.871253	0.765483	0.616918	0.870405	0.893596	0.19202	0.771132	0.862974	0.669919	0.789131	0.778141	0.630968	0.50456	0.786319	0.570563	0.76547	0.231829	0.709096	-0.0770559	0.140131	0.300991	0.309065
	Pet-3-acet	-0.368857	-0.24343	0.942834	0.895249	0.955373	0.64741	0.824735	0.960291	0.925013	1	0.933484	0.904098	0.94217	0.913416	0.946706	-0.134443	0.896855	0.835777	0.836015	0.802499	0.732016	0.830717	0.744938	0.768672	0.599635	0.878494	0.81682	0.756507	0.51483	0.878349	0.877457	0.287565	0.778895	0.883938	0.630638	0.739755	0.738588	0.585908	0.488694	0.773457	0.549595	0.711573	0.139212	0.670097	-0.216589	-0.0139505	0.178167	0.195306
	Cyan-3-acet	-0.296014	-0.17668	0.924477	0.861513	0.919421	0.705843	0.876479	0.912572	0.886434	0.933484	1	0.909762	0.90139	0.899853	0.91355	-0.196018	0.918141	0.819051	0.806759	0.768422	0.729374	0.806578	0.70838	0.708746	0.448082	0.78554	0.762062	0.702834	0.597176	0.825791	0.823177	0.237249	0.694424	0.812912	0.625819	0.706813	0.664051	0.57227	0.503761	0.798356	0.544928	0.76565	0.0610278	0.703101	-0.109508	0.0512066	0.156214	0.243926
	Peo-3-acet	-0.310587	-0.240428	0.883417	0.833444	0.864099	0.39189	0.865485	0.860562	0.94465	0.904098	0.909762	1	0.935799	0.898993	0.924245	-0.244215	0.961112	0.795831	0.832807	0.825217	0.765633	0.8363	0.736642	0.741385	0.437836	0.803373	0.828321	0.746026	0.640763	0.834434	0.882805	0.172379	0.635747	0.823908	0.633584	0.720868	0.69273	0.612548	0.513332	0.805943	0.553723	0.81974	0.0814011	0.730299	0.0229578	0.229303	0.326609	0.335927
	Delph-3-coum	-0.335368	-0.230151	0.900837	0.885752	0.915237	0.370978	0.84896	0.888556	0.951046	0.94217	0.90139	0.935799	1	0.946846	0.979021	-0.201552	0.930633	0.769938	0.860641	0.808724	0.767371	0.855904	0.749525	0.774949	0.547827	0.85248	0.876711	0.811788	0.662161	0.871349	0.890271	0.186913	0.736683	0.870171	0.651886	0.832825	0.727037	0.649225	0.528791	0.834433	0.607598	0.796103	0.163772	0.714968	-0.0174458	0.174124	0.326641	0.312099
	Mal-3-coum	-0.264278	-0.177692	0.901517	0.885787	0.903987	0.368701	0.850968	0.858342	0.920864	0.913416	0.899853	0.898993	0.946846	1	0.978856	-0.136986	0.949673	0.743465	0.858858	0.792235	0.744674	0.776389	0.743258	0.745488	0.579815	0.860976	0.830933	0.721919	0.646219	0.84004	0.833109	0.208091	0.723576	0.8363	0.63865	0.7792	0.723912	0.621021	0.517972	0.806772	0.609929	0.771875	0.194839	0.690528	-0.0692586	0.116978	0.237887	0.276862
	Pet-3-coum	-0.301845	-0.222454	0.928729	0.908041	0.934645	0.443451	0.867734	0.88443	0.948977	0.946706	0.91355	0.924245	0.979021	0.978856	1	-0.209533	0.945588	0.786727	0.848369	0.774317	0.732361	0.834894	0.703093	0.747608	0.554444	0.844481	0.861372	0.772638	0.649794	0.880933	0.880971	0.185283	0.732203	0.877174	0.656576	0.819139	0.777451	0.622243	0.518248	0.835615	0.630303	0.799425	0.145243	0.71985	-0.0407956	0.141424	0.254698	0.283692
	Cyan-3-coum	0.0918475	0.135046	-0.163853	-0.308967	-0.261981	0.413303	-0.386922	-0.114195	-0.18184	-0.134443	-0.196018	-0.244215	-0.201552	-0.136986	-0.209533	1	-0.209915	-0.0607721	-0.127656	-0.143909	-0.18569	-0.492231	0.115386	-0.184942	0.381564	-0.0800033	-0.365885	-0.210707	-0.46829	-0.174375	-0.159751	0.609331	0.258522	-0.121709	0.159506	-0.31705	-0.179325	-0.152689	-0.164562	-0.495592	-0.514121	-0.485519	0.282067	-0.403528	-0.503711	-0.590279	-0.48512	-0.430168
	Peo-3-coum	-0.298922	-0.233805	0.914005	0.829089	0.896277	0.398464	0.893497	0.861332	0.89439	0.896855	0.918141	0.961112	0.930633	0.949673	0.945588	-0.209915	1	0.764794	0.822865	0.79324	0.753959	0.820272	0.712331	0.743279	0.420827	0.785528	0.794146	0.72263	0.654508	0.824984	0.845251	0.186863	0.611704	0.8145	0.635175	0.721579	0.677872	0.623295	0.538937	0.828965	0.593449	0.832329	0.0408827	0.735996	0.0303125	0.199422	0.27355	0.293407
	Vitisin_A	-0.537697	-0.412362	0.830483	0.780854	0.820147	0.608976	0.778928	0.828238	0.814354	0.835777	0.819051	0.795831	0.769938	0.743465	0.786727	-0.0607721	0.764794	1	0.750027	0.675587	0.618653	0.654111	0.629787	0.618472	0.493371	0.704423	0.636509	0.57122	0.445063	0.822915	0.764314	0.301892	0.809904	0.809682	0.731515	0.551551	0.690822	0.603274	0.563933	0.695839	0.535614	0.681055	0.00921932	0.63749	-0.302967	-0.151865	0.0881068	0.0256829
Flavanol	Proc-B1	-0.38911	-0.187197	0.771301	0.857887	0.840806	0.238206	0.804606	0.81779	0.864066	0.836015	0.806759	0.832807	0.860641	0.858858	0.848369	-0.127656	0.822865	0.750027	1	0.919422	0.852138	0.666975	0.87486	0.811268	0.709993	0.934249	0.883315	0.732055	0.617909	0.840235	0.823114	0.236888	0.754769	0.834411	0.535756	0.75375	0.613879	0.731284	0.641039	0.755906	0.647438	0.757781	0.276963	0.726099	-0.104598	0.132613	0.443758	0.328453
	Proc-rt1.84	-0.269453	-0.0653922	0.746998	0.748922	0.770887	0.0738361	0.716381	0.817186	0.815153	0.802499	0.768422	0.825217	0.808724	0.792235	0.774317	-0.143909	0.79324	0.675587	0.919422	1	0.919198	0.700653	0.902773	0.861594	0.623026	0.904841	0.792853	0.643041	0.536971	0.756693	0.76273	0.222385	0.652798	0.741064	0.447156	0.659443	0.579886	0.659295	0.55907	0.690956	0.503484	0.694701	0.269159	0.657763	-0.106547	0.0760108	0.408357	0.231144
	Proc-B2	-0.169097	0.0330269	0.691591	0.741835	0.747128	0.00677575	0.76295	0.76934	0.751788	0.732016	0.729374	0.765633	0.767371	0.744674	0.732361	-0.18569	0.753959	0.618653	0.852138	0.919198	1	0.75209	0.885627	0.942748	0.518959	0.806056	0.721268	0.608335	0.644982	0.718809	0.738291	0.134055	0.62848	0.697844	0.542054	0.648799	0.471215	0.703589	0.59273	0.772	0.470242	0.771894	0.308714	0.609609	0.00230156	0.131008	0.403547	0.339528
	Proc-rt2.6	-0.261097	-0.199262	0.809814	0.83605	0.862	0.452045	0.854267	0.814815	0.807394	0.830717	0.806578	0.8363	0.855904	0.776389	0.834894	-0.492231	0.820272	0.654111	0.666975	0.700653	0.75209	1	0.602665	0.782862	0.24298	0.696667	0.78503	0.739104	0.699591	0.794994	0.810602	-0.0643364	0.495598	0.769256	0.519916	0.753828	0.645667	0.534991	0.441306	0.902567	0.587922	0.821161	0.0813926	0.631391	0.137217	0.290665	0.35357	0.422863
	Catechin	-0.267872	-0.0736997	0.668504	0.718479	0.708612	0.23584	0.664778	0.762018	0.759733	0.744938	0.70838	0.736642	0.749525	0.743258	0.703093	0.115386	0.712331	0.629787	0.87486	0.902773	0.885627	0.602665	1	0.839475	0.716109	0.879723	0.715914	0.614329	0.510946	0.726061	0.733214	0.312374	0.76653	0.722425	0.557617	0.610269	0.433952	0.676931	0.571385	0.640792	0.389089	0.61538	0.415115	0.534469	-0.200522	-0.00270829	0.297662	0.25994
	Epicatechin	-0.223694	-0.0305022	0.694278	0.749877	0.769916	0.0624156	0.745767	0.780965	0.737888	0.768672	0.708746	0.741385	0.774949	0.745488	0.747608	-0.184942	0.743279	0.618472	0.811268	0.861594	0.942748	0.782862	0.839475	1	0.520112	0.796199	0.707059	0.632708	0.59995	0.726624	0.745844	0.147523	0.625685	0.721532	0.518231	0.633094	0.509058	0.68027	0.575521	0.771492	0.430062	0.73981	0.259506	0.588903	-0.021553	0.110922	0.353209	0.354307
	Epigallocatechin	-0.176177	0.012509	0.474379	0.583763	0.526102	0.217398	0.331074	0.57411	0.597738	0.599635	0.448082	0.437836	0.547827	0.579815	0.554444	0.381564	0.420827	0.493371	0.709993	0.623026	0.518959	0.24298	0.716109	0.520112	1	0.763366	0.583985	0.508123	0.136383	0.601536	0.563523	0.424534	0.784467	0.641692	0.365178	0.489596	0.512954	0.371088	0.259418	0.259718	0.229342	0.1927	0.558534	0.279396	-0.407676	-0.215904	0.113697	0.0787333
	Gallocatechin	-0.331353	-0.183597	0.782111	0.855153	0.839453	0.282343	0.722188	0.841597	0.875129	0.878494	0.78554	0.803373	0.85248	0.860976	0.844481	-0.0800033	0.785528	0.704423	0.934249	0.904841	0.806056	0.696667	0.879723	0.796199	0.763366	1	0.865965	0.687736	0.526077	0.807364	0.789229	0.228206	0.763891	0.814863	0.491024	0.731472	0.634581	0.654543	0.549056	0.713908	0.586962	0.665253	0.348779	0.662439	-0.238055	0.0242168	0.358261	0.256702
Flavanone	Narin-chalc-glu	-0.327404	-0.22357	0.732017	0.897015	0.843361	0.114853	0.813218	0.754234	0.871253	0.81682	0.762062	0.828321	0.876711	0.830933	0.861372	-0.365885	0.794146	0.636509	0.883315	0.792853	0.721268	0.78503	0.715914	0.707059	0.583985	0.865965	1	0.886468	0.678417	0.88595	0.879444	-0.00778836	0.625595	0.877375	0.440874	0.912146	0.701471	0.593067	0.48953	0.787458	0.713286	0.749912	0.24083	0.695346	0.123513	0.391722	0.566823	0.507738
Flavanonol	Astilbin	-0.346161	-0.239354	0.669075	0.794744	0.786597	0.295839	0.74522	0.712596	0.765483	0.756507	0.702834	0.746026	0.811788	0.721919	0.772638	-0.210707	0.72263	0.57122	0.732055	0.643041	0.608335	0.739104	0.614329	0.632708	0.508123	0.687736	0.886468	1	0.536826	0.884724	0.898259	0.102281	0.598884	0.890164	0.505985	0.907103	0.65407	0.484238	0.363387	0.646966	0.4934	0.600753	0.183099	0.540639	0.171599	0.334583	0.440744	0.476134
Flavonol	Quercetin	-0.163206	-0.0496792	0.511006	0.661718	0.609143	-0.252313	0.790262	0.454053	0.616918	0.51483	0.597176	0.640763	0.662161	0.646219	0.649794	-0.46829	0.654508	0.445063	0.617909	0.536971	0.644982	0.699591	0.510946	0.59995	0.136383	0.526077	0.678417	0.536826	1	0.568769	0.583526	-0.305601	0.359793	0.517528	0.425918	0.687538	0.345808	0.549186	0.476549	0.850643	0.689041	0.81063	0.17637	0.531882	0.354157	0.532153	0.51082	0.55962
	Quer-3-glu	-0.408295	-0.312278	0.847553	0.910652	0.914688	0.756153	0.862301	0.855569	0.870405	0.878349	0.825791	0.834434	0.871349	0.84004	0.880933	-0.174375	0.824984	0.822915	0.840235	0.756693	0.718809	0.794994	0.726061	0.726624	0.601536	0.807364	0.88595	0.884724	0.568769	1	0.941323	0.193697	0.775625	0.980737	0.665819	0.858352	0.786977	0.598875	0.520798	0.774036	0.612753	0.733523	0.180136	0.643782	-0.0595903	0.112094	0.306513	0.300324
	Quer-3-glr	-0.319994	-0.225982	0.819374	0.872656	0.880404	0.606457	0.841733	0.851744	0.893596	0.877457	0.823177	0.882805	0.890271	0.833109	0.880971	-0.159751	0.845251	0.764314	0.823114	0.76273	0.738291	0.810602	0.733214	0.745844	0.563523	0.789229	0.879444	0.898259	0.583526	0.941323	1	0.245812	0.719405	0.937486	0.703645	0.839798	0.742451	0.538408	0.410106	0.756746	0.526313	0.718326	0.271503	0.595764	0.00493835	0.193069	0.315027	0.36733
	Rutin	-0.0920293	-0.0463675	0.215242	0.068223	0.170037	0.444739	0.0084449	0.305762	0.19202	0.287565	0.237249	0.172379	0.186913	0.208091	0.185283	0.609331	0.186863	0.301892	0.236888	0.222385	0.134055	-0.0643364	0.312374	0.147523	0.424534	0.228206	-0.00778836	0.102281	-0.305601	0.193697	0.245812	1	0.441653	0.179248	0.317811	-0.0180777	0.132592	0.0986244	0.0334928	-0.141367	-0.206434	-0.128714	0.237849	-0.027091	-0.524107	-0.518622	-0.411611	-0.325759
	Myricetin	-0.410034	-0.240044	0.690729	0.752322	0.727396	0.597065	0.613979	0.761363	0.771132	0.778895	0.694424	0.635747	0.736683	0.723576	0.732203	0.258522	0.611704	0.809904	0.754769	0.652798	0.62848	0.495598	0.76653	0.625685	0.784467	0.763891	0.625595	0.598884	0.359793	0.775625	0.719405	0.441653	1	0.787333	0.724423	0.608054	0.595109	0.629411	0.52796	0.528782	0.378757	0.480065	0.316448	0.455414	-0.407666	-0.262883	0.0458338	0.0134225
	Myr-3-glu	-0.411921	-0.334334	0.853834	0.906533	0.91413	0.754823	0.841533	0.865581	0.862974	0.883938	0.812912	0.823908	0.870171	0.8363	0.877174	-0.121709	0.8145	0.809682	0.834411	0.741064	0.697844	0.769256	0.722425	0.721532	0.641692	0.814863	0.877375	0.890164	0.517528	0.980737	0.937486	0.179248	0.787333	1	0.673125	0.833657	0.792173	0.579551	0.501382	0.740881	0.577566	0.700775	0.179678	0.629858	-0.0844358	0.0838263	0.297544	0.284048
	Myr-3-glr	-0.33982	-0.307603	0.666337	0.605937	0.625114	0.575223	0.640855	0.649471	0.669919	0.630638	0.625819	0.633584	0.651886	0.63865	0.656576	0.159506	0.635175	0.731515	0.535756	0.447156	0.542054	0.519916	0.557617	0.518231	0.365178	0.491024	0.440874	0.505985	0.425918	0.665819	0.703645	0.317811	0.724423	0.673125	1	0.498841	0.490051	0.530234	0.422446	0.580542	0.288398	0.576196	0.216242	0.39496	-0.216606	-0.173501	-0.040546	0.0423832
	Kaem-3-glu	-0.259289	-0.192483	0.681651	0.814005	0.793412	0.030815	0.763178	0.662962	0.789131	0.739755	0.706813	0.720868	0.832825	0.7792	0.819139	-0.31705	0.721579	0.551551	0.75375	0.659443	0.648799	0.753828	0.610269	0.633094	0.489596	0.731472	0.912146	0.907103	0.687538	0.858352	0.839798	-0.0180777	0.608054	0.833657	0.498841	1	0.664288	0.577397	0.462435	0.7431	0.63767	0.702231	0.190959	0.636655	0.227894	0.3572	0.448058	0.42937
	Kaemp-3-glr	-0.290582	-0.215642	0.7458	0.738621	0.727253	0.192158	0.615137	0.69992	0.778141	0.738588	0.664051	0.69273	0.727037	0.723912	0.777451	-0.179325	0.677872	0.690822	0.613879	0.579886	0.471215	0.645667	0.433952	0.509058	0.512954	0.634581	0.701471	0.65407	0.345808	0.786977	0.742451	0.132592	0.595109	0.792173	0.490051	0.664288	1	0.372086	0.296845	0.555389	0.456525	0.510982	0.0990545	0.545321	-0.0621117	0.0236884	0.0754365	0.109553
Hydroxycinnamic acid	p-coumarate	-0.564518	-0.46601	0.563878	0.593495	0.609344	-0.00700619	0.643935	0.561985	0.630968	0.585908	0.57227	0.612548	0.649225	0.621021	0.622243	-0.152689	0.623295	0.603274	0.731284	0.659295	0.703589	0.534991	0.676931	0.68027	0.371088	0.654543	0.593067	0.484238	0.549186	0.598875	0.538408	0.0986244	0.629411	0.579551	0.530234	0.577397	0.372086	1	0.952186	0.662762	0.479152	0.767618	-0.15693	0.801282	-0.0154419	0.0377126	0.306209	0.0985004
	Coutarate	-0.558566	-0.505989	0.517083	0.504998	0.534911	0.0228832	0.591399	0.47065	0.50456	0.488694	0.503761	0.513332	0.528791	0.517972	0.518248	-0.164562	0.538937	0.563933	0.641039	0.55907	0.59273	0.441306	0.571385	0.575521	0.259418	0.549056	0.48953	0.363387	0.476549	0.520798	0.410106	0.0334928	0.52796	0.501382	0.422446	0.462435	0.296845	0.952186	1	0.6072	0.479481	0.747632	-0.321285	0.82378	-0.0123823	0.00312246	0.285426	0.0184793
	Coumarate-hex	-0.340802	-0.24689	0.798854	0.864552	0.860578	0.343581	0.929695	0.751252	0.786319	0.773457	0.798356	0.805943	0.834433	0.806772	0.835615	-0.495592	0.828965	0.695839	0.755906	0.690956	0.772	0.902567	0.640792	0.771492	0.259718	0.713908	0.787458	0.646966	0.850643	0.774036	0.756746	-0.141367	0.528782	0.740881	0.580542	0.7431	0.555389	0.662762	0.6072	1	0.765695	0.937238	0.0867718	0.723248	0.168151	0.344347	0.426268	0.467625
	Hydro-benz-hex	-0.352866	-0.221377	0.575745	0.700874	0.673482	0.02763	0.725825	0.51357	0.570563	0.549595	0.544928	0.553723	0.607598	0.609929	0.630303	-0.514121	0.593449	0.535614	0.647438	0.503484	0.470242	0.587922	0.389089	0.430062	0.229342	0.586962	0.713286	0.4934	0.689041	0.612753	0.526313	-0.206434	0.378757	0.577566	0.288398	0.63767	0.456525	0.479152	0.479481	0.765695	1	0.712711	0.0404353	0.61168	0.226585	0.440926	0.563447	0.374156
	Ferulate	-0.30194	-0.302742	0.75985	0.771495	0.786267	0.129635	0.895662	0.686774	0.76547	0.711573	0.76565	0.81974	0.796103	0.771875	0.799425	-0.485519	0.832329	0.681055	0.757781	0.694701	0.771894	0.821161	0.61538	0.73981	0.1927	0.665253	0.749912	0.600753	0.81063	0.733523	0.718326	-0.128714	0.480065	0.700775	0.576196	0.702231	0.510982	0.767618	0.747632	0.937238	0.712711	1	-0.0851733	0.84525	0.214179	0.336624	0.458941	0.366877
	Caffeic acid	0.304896	0.477042	0.0155432	0.25862	0.09703	-0.0638902	0.0616935	0.157044	0.231829	0.139212	0.0610278	0.0814011	0.163772	0.194839	0.145243	0.282067	0.0408827	0.00921932	0.276963	0.269159	0.308714	0.0813926	0.415115	0.259506	0.558534	0.348779	0.24083	0.183099	0.17637	0.180136	0.271503	0.237849	0.316448	0.179678	0.216242	0.190959	0.0990545	-0.15693	-0.321285	0.0867718	0.0404353	-0.0851733	1	-0.294936	-0.165987	0.0262794	0.146219	0.333875
	Caff-tart	-0.4225	-0.421199	0.701742	0.654296	0.699365	0.0432526	0.70623	0.627722	0.709096	0.670097	0.703101	0.730299	0.714968	0.690528	0.71985	-0.403528	0.735996	0.63749	0.726099	0.657763	0.609609	0.631391	0.534469	0.588903	0.279396	0.662439	0.695346	0.540639	0.531882	0.643782	0.595764	-0.027091	0.455414	0.629858	0.39496	0.636655	0.545321	0.801282	0.82378	0.723248	0.61168	0.84525	-0.294936	1	0.0947646	0.166458	0.359215	0.109775
Stilbenes	trans-Piceid	0.209297	0.193603	-0.163468	-0.0535162	-0.115124	-0.615171	0.12378	-0.269842	-0.0770559	-0.216589	-0.109508	0.0229578	-0.0174458	-0.0692586	-0.0407956	-0.503711	0.0303125	-0.302967	-0.104598	-0.106547	0.00230156	0.137217	-0.200522	-0.021553	-0.407676	-0.238055	0.123513	0.171599	0.354157	-0.0595903	0.00493835	-0.524107	-0.407666	-0.0844358	-0.216606	0.227894	-0.0621117	-0.0154419	-0.0123823	0.168151	0.226585	0.214179	-0.165987	0.0947646	1	0.875357	0.505417	0.57521
	cis-Piceid	0.100686	0.138221	-0.0398562	0.190265	0.0702119	-0.598294	0.299109	-0.0938201	0.140131	-0.0139505	0.0512066	0.229303	0.174124	0.116978	0.141424	-0.590279	0.199422	-0.151865	0.132613	0.0760108	0.131008	0.290665	-0.00270829	0.110922	-0.215904	0.0242168	0.391722	0.334583	0.532153	0.112094	0.193069	-0.518622	-0.262883	0.0838263	-0.173501	0.3572	0.0236884	0.0377126	0.00312246	0.344347	0.440926	0.336624	0.0262794	0.166458	0.875357	1	0.696128	0.805538
	trans-Resv	-0.0972177	0.0155426	0.102162	0.359985	0.235768	-0.46785	0.387735	0.1685	0.300991	0.178167	0.156214	0.326609	0.326641	0.237887	0.254698	-0.48512	0.27355	0.0881068	0.443758	0.408357	0.403547	0.35357	0.297662	0.353209	0.113697	0.358261	0.566823	0.440744	0.51082	0.306513	0.315027	-0.411611	0.0458338	0.297544	-0.040546	0.448058	0.0754365	0.306209	0.285426	0.426268	0.563447	0.458941	0.146219	0.359215	0.505417	0.696128	1	0.602463
	cis-Resv	0.0270345	0.166149	0.112898	0.445518	0.260167	-0.271617	0.440851	0.135198	0.309065	0.195306	0.243926	0.335927	0.312099	0.276862	0.283692	-0.430168	0.293407	0.0256829	0.328453	0.231144	0.339528	0.422863	0.25994	0.354307	0.0787333	0.256702	0.507738	0.476134	0.55962	0.300324	0.36733	-0.325759	0.0134225	0.284048	0.0423832	0.42937	0.109553	0.0985004	0.0184793	0.467625	0.374156	0.366877	0.333875	0.109775	0.57521	0.805538	0.602463	1
	delta-Viniferin	-0.289972	-0.172327	0.727329	0.828394	0.798838	0.065836	0.895344	0.722152	0.792655	0.735166	0.774002	0.853968	0.817291	0.756245	0.794055	-0.52532	0.81943	0.640551	0.782155	0.7623	0.77983	0.873559	0.66051	0.775544	0.283285	0.693249	0.850193	0.743873	0.805634	0.78966	0.814074	-0.120359	0.455485	0.76597	0.447932	0.735566	0.621736	0.56492	0.502164	0.894318	0.67442	0.864644	0.11715	0.686747	0.270653	0.480873	0.535891	0.569005
Organic acid	Benzoic acid	-0.0127343	-0.0289433	0.120009	0.240777	0.143901	-0.070881	0.291917	0.101188	0.208838	0.100778	0.120604	0.157876	0.182611	0.212606	0.172967	-0.00054823	0.165376	0.223367	0.212088	0.192498	0.354908	0.285819	0.369019	0.330584	0.0301173	0.218155	0.181545	0.0835606	0.501916	0.233043	0.168631	-0.244888	0.263552	0.182963	0.397057	0.229817	-0.0313075	0.318129	0.332021	0.442525	0.28424	0.423534	0.248494	0.107802	0.058763	0.113293	0.2152	0.233026
	Tartarate	-0.298005	-0.239803	0.477985	0.633565	0.547405	0.100852	0.564775	0.45768	0.626728	0.535065	0.525589	0.533731	0.600369	0.58308	0.577115	-0.0686122	0.516895	0.41776	0.565191	0.493773	0.499229	0.546655	0.594204	0.506762	0.405627	0.587989	0.678673	0.738689	0.501756	0.68075	0.646237	0.00623261	0.532609	0.661373	0.533188	0.777678	0.478997	0.48814	0.387153	0.549374	0.359033	0.49269	0.267039	0.399002	0.162188	0.25449	0.281862	0.470444
	Citrate	0.0335539	-0.0268901	-0.207364	-0.220295	-0.23025	-0.36172	-0.098412	-0.288125	-0.206031	-0.278856	-0.137968	-0.139901	-0.230503	-0.229096	-0.202538	-0.420383	-0.153566	-0.0916436	-0.31749	-0.310878	-0.298208	-0.072506	-0.463987	-0.328031	-0.514356	-0.357874	-0.237365	-0.338006	0.042757	-0.291258	-0.282523	-0.324106	-0.416719	-0.330547	-0.259326	-0.277462	-0.131525	-0.243999	-0.194132	-0.0325562	0.0469089	-0.0376184	-0.299521	-0.0286822	0.150403	0.129557	-0.0656435	-0.0738327
[truncated: 4 more columns]
