# Supplementary material for: Influence of late pruning practice on two red skin grapevine cultivars in a semi-desert climate
Source: Front Plant Sci. 2023 Feb 8;14:1114696. doi: 10.3389/fpls.2023.1114696 (PMC9945113; doi:10.3389/fpls.2023.1114696)
Supplement: Supplementary file 8 [file Table_5.xlsx]

## Sheet: Syrah_Must vs Wine
Table S5. Correlation between metabolites of must and wine samples of Syrah.
SYRAH	Must	Amino acid		Anthocyanin																Flavanol								Flavanone	Flavanonol	Flavonol								Hydroxycinnamic acid						Stilbene					Organic acid
Wine		Phenylalanine	Tryptophan	Delph-3-glu	Mal-3-glu	Pet-3-glu	Cyan-3-glu	Peo-3-glu	Delph-3-acet	Mal-3-acet	Pet-3-acet	Cyan-3-acet	Peo-3-acet	Delph-3-coum	Mal-3-coum	Pet-3-coum	Cyan-3-coum	Peo-3-coum	Vitisin_A	Proc-B1	Proc-rt1.84	Proc-B2	Proc-rt2.6	Catechin	Epicatechin	Epigallocatechin	Gallocatechin	Narin-chalc-glu	Astilbin	Quercetin	Quer-3-glu	Quer-3-glr	Rutin	Myricetin	Myr-3-glu	Kaem-3-glu	Kaemp-3-glr	p-coumarate	Coutarate	Coumarate-hex	Hydro-benz-hex	Ferulate	Caff-tart	trans-Piceid	cis-Piceid	trans-Resv	cis-Resv	delta-Viniferin	Benzoic acid
Amino acid	Phenylalanine	0.089642	0.154972	0.0967125	0.110663	0.103567	0.159035	0.0712826	0.0158558	-0.0119571	0.0562034	0.0718719	0.0537434	-0.0796517	0.0229968	-0.0449853	0.166473	0.121028	0.198946	-0.206869	-0.22955	-0.217211	-0.298803	-0.265126	-0.330465	-0.394006	-0.142925	-0.192068	-0.206805	-0.03832	-0.239772	0.0585132	0.0402289	-0.131771	-0.206934	-0.29698	-0.254706	-0.250669	-0.276759	-0.227732	-0.33248	0.0840583	-0.28177	-0.159217	-0.0160393	-0.0300683	0.0816719	0.349024	-0.153741
	Tryptophan	-0.181592	-0.302179	0.406803	0.335942	0.440253	0.357834	0.3114	0.387821	0.261385	0.428893	0.388005	0.356711	0.308132	0.230375	0.321218	0.408479	0.3113	0.361103	0.0372909	0.0973312	-0.0189815	0.0489243	0.0993964	-0.119425	-0.00965584	0.32673	-0.0358711	0.0434453	0.274631	-0.0127311	-0.0371144	-0.335698	0.310784	-0.212675	-0.295415	-0.112531	0.0328153	0.1094	-0.113083	-0.326982	-0.189183	0.130379	0.341414	0.349606	0.415446	0.579966	0.437707	-0.241548
Anthocyanin	Delph-3-glu	-0.641522	-0.768977	0.632942	0.719445	0.68712	0.481579	0.664071	0.727907	0.676622	0.697202	0.682993	0.657325	0.641549	0.41848	0.603675	0.4878	0.387194	0.50016	0.402541	0.504534	0.38085	0.473014	0.506308	0.322211	0.434137	0.759305	0.389606	0.343776	0.58871	0.447165	0.429264	-0.351854	0.745471	0.147316	0.149855	0.460894	0.147125	0.597558	0.326163	0.0971168	-0.443245	0.608623	0.715353	0.595415	0.679089	0.621974	0.186898	0.181619
	Mal-3-glu	-0.435791	-0.497962	-0.0167786	0.380403	0.0377636	0.0789225	0.418875	0.0450313	0.333064	0.0368948	0.221245	0.260281	0.123992	0.150963	0.147301	0.11101	0.0389597	-0.11708	0.472778	0.459915	0.55173	0.405898	0.47859	0.485404	0.172944	0.151871	0.498746	0.583114	0.0301076	0.514589	0.678984	0.129539	0.160355	0.490028	0.500386	0.832224	0.136998	0.570201	0.67895	0.460212	-0.164246	0.304391	0.475026	0.243885	-0.0166039	-0.0823934	-0.349076	0.663037
	Pet-3-glu	-0.631035	-0.687706	0.271702	0.594948	0.337406	0.233014	0.549563	0.384143	0.526199	0.365614	0.490349	0.439522	0.400353	0.29441	0.385591	0.280504	0.174439	0.140712	0.544329	0.604424	0.527175	0.574644	0.581928	0.443882	0.416598	0.477906	0.587311	0.61337	0.234114	0.526664	0.597216	-0.0153657	0.487833	0.334417	0.403245	0.773962	0.170654	0.646267	0.577076	0.389158	-0.335342	0.511854	0.618815	0.31724	0.264336	0.141074	-0.199112	0.475639
	Cyan-3-glu	-0.168499	-0.240609	0.397022	0.166895	0.385818	0.20788	0.0445157	0.367548	0.0782731	0.395472	0.305086	0.0712751	0.272828	0.170964	0.232029	0.288761	0.238593	0.30449	-0.0869083	0.0599879	-0.0500534	0.18993	0.140445	0.0863025	0.0612783	0.273418	-0.0872876	-0.0215388	0.256946	-0.0332355	-0.227983	-0.213583	0.312027	-0.263863	-0.182668	-0.445102	0.062631	0.113817	-0.172141	-0.390626	-0.124509	0.124248	0.163706	0.152188	0.309973	0.496988	0.348142	-0.13127
	Peo-3-glu	-0.536276	-0.667024	0.367224	0.493206	0.408996	0.288496	0.484007	0.434531	0.472083	0.432429	0.476457	0.432653	0.488125	0.331548	0.472034	0.402018	0.277864	0.207917	0.437519	0.517688	0.470288	0.575043	0.520861	0.421195	0.405961	0.523056	0.487789	0.568985	0.414804	0.583128	0.501839	-0.152479	0.53429	0.311587	0.322712	0.566488	0.17503	0.619399	0.428747	0.183478	-0.403156	0.523591	0.67383	0.419375	0.403948	0.377478	-0.00224367	0.383319
	Delph-3-acet	-0.619778	-0.728271	0.536634	0.701593	0.586658	0.383055	0.593181	0.628753	0.705242	0.630592	0.5913	0.608999	0.697309	0.496188	0.673431	0.556617	0.380854	0.349842	0.430099	0.535381	0.39991	0.47568	0.510636	0.310323	0.507648	0.660795	0.372793	0.43585	0.528147	0.4804	0.477343	-0.210644	0.706063	0.197209	0.197515	0.594985	0.202602	0.647319	0.387414	0.195176	-0.492542	0.610686	0.701602	0.388849	0.446087	0.304836	0.0906485	0.231579
	Mal-3-acet	-0.503081	-0.53527	-0.0197329	0.377512	0.0379665	0.11335	0.425695	0.0324712	0.424911	0.0399699	0.254943	0.354985	0.175336	0.117259	0.17034	0.110831	-0.0374659	-0.150692	0.550367	0.450773	0.58428	0.329026	0.461149	0.35841	0.256756	0.182388	0.605554	0.532244	0.014706	0.565759	0.591577	0.067934	0.222555	0.482307	0.604304	0.89874	0.138646	0.585842	0.678303	0.66514	-0.200164	0.42937	0.551597	0.287603	-0.0209855	-0.14776	-0.394584	0.678502
	Pet-3-acet	-0.63609	-0.702739	0.382604	0.687993	0.436945	0.320367	0.597364	0.478029	0.661365	0.479763	0.568365	0.573712	0.559445	0.422655	0.542464	0.443919	0.291358	0.245641	0.487352	0.558322	0.455117	0.505505	0.502644	0.324122	0.452275	0.503375	0.520685	0.557691	0.329933	0.533375	0.601431	-0.101372	0.589205	0.324891	0.368614	0.755805	0.12678	0.608938	0.477636	0.354924	-0.414022	0.527138	0.664552	0.299547	0.239689	0.0980366	-0.0859116	0.39534
	Cyan-3-acet	-0.360119	-0.575728	0.492241	0.436846	0.519392	0.294179	0.442742	0.589011	0.366077	0.546294	0.503723	0.440823	0.476786	0.205582	0.44324	0.414097	0.310737	0.367541	0.0660597	0.194778	0.104768	0.409862	0.174216	0.14076	0.388935	0.443956	0.147645	0.223714	0.445676	0.294039	0.2373	-0.402903	0.563867	0.0320578	-0.0699489	0.170452	-0.0779397	0.219328	-0.0399826	-0.194664	-0.445646	0.294444	0.485883	0.381347	0.368544	0.458789	0.318114	-0.0486738
	Peo-3-acet	-0.503252	-0.683875	0.507462	0.56318	0.556673	0.423315	0.552435	0.548413	0.551478	0.575968	0.575075	0.569044	0.566519	0.335604	0.531164	0.493645	0.314685	0.302459	0.393366	0.464748	0.36267	0.45629	0.433706	0.229201	0.436152	0.578568	0.442778	0.423532	0.458864	0.5348	0.381798	-0.279476	0.631015	0.200841	0.249929	0.440493	0.14092	0.528324	0.272853	0.141007	-0.409128	0.531258	0.658525	0.486266	0.457869	0.450876	0.131357	0.242421
	Delph-3-coum	-0.599225	-0.60327	0.145474	0.46428	0.207165	0.163146	0.466121	0.195141	0.531877	0.199922	0.334811	0.416747	0.350664	0.260686	0.343233	0.240077	0.0978256	-0.0122307	0.54211	0.479968	0.611344	0.374821	0.471506	0.38511	0.324927	0.315726	0.612992	0.512642	0.229777	0.700925	0.646052	-0.0133817	0.381637	0.529867	0.640607	0.841269	0.122425	0.649616	0.638789	0.560568	-0.306517	0.524029	0.575652	0.310586	0.0891586	-0.0537782	-0.249781	0.665787
	Mal-3-coum	-0.484073	-0.47956	-0.0682705	0.313776	-0.00487888	0.0544825	0.375203	-0.013441	0.321427	-0.00281782	0.217717	0.258696	0.064847	0.0261653	0.0633627	0.0117329	-0.100497	-0.168424	0.54933	0.455587	0.619702	0.369429	0.461865	0.438938	0.190402	0.14386	0.675135	0.549075	-0.0330111	0.58637	0.657935	0.126811	0.160215	0.501793	0.665796	0.846762	0.0727393	0.54753	0.686801	0.625241	-0.127131	0.355756	0.449066	0.25925	-0.0326516	-0.128257	-0.450272	0.757014
	Pet-3-coum	-0.550573	-0.558802	0.0499789	0.423139	0.120903	0.133108	0.452196	0.107751	0.451035	0.10906	0.286318	0.344696	0.24274	0.180648	0.244678	0.139744	0.0179349	-0.0989717	0.56276	0.49056	0.641968	0.384157	0.507371	0.443628	0.302727	0.264985	0.618601	0.53279	0.122262	0.645824	0.662882	0.0546592	0.285346	0.535686	0.625548	0.863567	0.173203	0.648506	0.700966	0.601431	-0.219076	0.477505	0.555744	0.322203	0.0605361	-0.0777159	-0.358526	0.704907
	Cyan-3-coum	0.522573	0.579698	-0.102299	-0.278646	-0.10675	-0.233287	-0.423419	-0.132876	-0.313245	-0.0650923	-0.265143	-0.236536	-0.222443	-0.142136	-0.183246	-0.0973606	-0.0503544	0.145746	-0.513134	-0.47724	-0.554306	-0.403031	-0.524327	-0.38878	-0.376818	-0.330458	-0.543255	-0.542579	-0.127938	-0.618454	-0.356955	-0.0167237	-0.306685	-0.521905	-0.566861	-0.825474	-0.303043	-0.674355	-0.667684	-0.633949	0.307143	-0.569707	-0.604468	-0.394101	-0.0912806	-0.0374143	0.272602	-0.556433
	Peo-3-coum	-0.597529	-0.66699	0.26768	0.499976	0.346964	0.264309	0.520098	0.348709	0.466165	0.361261	0.482732	0.435585	0.356897	0.185972	0.33841	0.272357	0.122527	0.132191	0.516661	0.522928	0.552849	0.500559	0.498065	0.395516	0.353291	0.439728	0.669136	0.580447	0.269796	0.661117	0.615166	-0.105228	0.477735	0.393646	0.511706	0.667719	0.0811513	0.591915	0.499713	0.359569	-0.333965	0.494206	0.613877	0.423391	0.292337	0.254178	-0.148143	0.540919
	Vitisin_A	-0.375447	-0.380584	-0.0397424	0.257922	-0.03684	0.0423644	0.27899	-0.00300099	0.225796	-0.0102853	0.180685	0.155152	0.107992	0.107545	0.107748	0.0496665	-0.00296924	-0.125602	0.458796	0.467543	0.392149	0.395163	0.381463	0.310586	0.300137	0.116541	0.515711	0.48963	0.00904191	0.417558	0.635647	0.179355	0.171509	0.421311	0.577345	0.697647	0.0656669	0.395193	0.517527	0.510811	-0.0744339	0.270393	0.305277	0.0356441	-0.136339	-0.278353	-0.354334	0.535543
Flavanol	Proc-B1	-0.584759	-0.58572	0.296117	0.511667	0.404713	0.295826	0.532479	0.371147	0.612856	0.330628	0.414365	0.517672	0.412999	0.250276	0.378165	0.259307	0.131578	0.103344	0.607795	0.555824	0.686886	0.381178	0.610652	0.452048	0.413853	0.504477	0.565423	0.389759	0.377471	0.583098	0.393716	-0.17421	0.510304	0.359414	0.450322	0.680478	0.311878	0.756031	0.663234	0.501026	-0.27619	0.666671	0.573464	0.480735	0.342028	0.214824	-0.111566	0.58078
	Proc-rt1.84	-0.70617	-0.673161	0.51775	0.676252	0.624744	0.460661	0.632223	0.667092	0.707918	0.604405	0.631632	0.593984	0.625229	0.337775	0.545	0.409008	0.221834	0.41829	0.510249	0.551576	0.470898	0.38814	0.578329	0.254092	0.465618	0.745513	0.534459	0.370201	0.570252	0.410939	0.301255	-0.22228	0.745397	0.115559	0.203829	0.547068	0.267025	0.713295	0.471524	0.333735	-0.489562	0.760784	0.71512	0.524431	0.654986	0.456517	0.0720275	0.285323
	Proc-B2	-0.684633	-0.664996	0.545687	0.629316	0.63811	0.461536	0.601042	0.611655	0.739412	0.58831	0.555544	0.615799	0.62623	0.361144	0.566233	0.44291	0.257473	0.388369	0.503289	0.501427	0.56884	0.301724	0.558604	0.261956	0.434494	0.718425	0.447014	0.2601	0.626001	0.459812	0.239981	-0.299198	0.720015	0.148237	0.223543	0.529132	0.303022	0.75817	0.528528	0.331891	-0.383871	0.765326	0.68641	0.601039	0.59576	0.475319	0.153606	0.342517
	Proc-rt2.6	-0.62533	-0.559069	0.220172	0.335418	0.222726	0.164841	0.323418	0.23989	0.561218	0.250393	0.356741	0.386828	0.434708	0.242067	0.396209	0.257594	0.0593593	0.113181	0.578276	0.514814	0.602757	0.306067	0.529974	0.294648	0.413664	0.446286	0.637922	0.46253	0.426226	0.639155	0.437655	-0.0423934	0.501923	0.397103	0.594879	0.748113	0.239858	0.760047	0.651193	0.596189	-0.378514	0.738233	0.604875	0.347212	0.251833	0.0804291	-0.196091	0.535475
	Catechin	-0.561742	-0.594604	0.406492	0.475578	0.502525	0.215685	0.412582	0.549922	0.612197	0.487915	0.409009	0.50394	0.479508	0.165812	0.409707	0.313947	0.0976541	0.357319	0.484793	0.486971	0.470177	0.359879	0.49123	0.212183	0.379129	0.642766	0.44827	0.247623	0.610061	0.383235	0.159601	-0.291614	0.603884	0.111779	0.20535	0.379867	0.18077	0.597556	0.430732	0.262742	-0.342224	0.66227	0.440625	0.505961	0.636889	0.45544	0.15501	0.291094
	Epicatechin	-0.668725	-0.666113	0.553719	0.620541	0.654239	0.451097	0.586816	0.642463	0.789934	0.649427	0.606599	0.660446	0.685885	0.389953	0.625904	0.510513	0.289789	0.444021	0.517864	0.534061	0.542236	0.245596	0.539799	0.157637	0.420485	0.691887	0.475341	0.255135	0.656804	0.431226	0.267192	-0.285695	0.757684	0.101613	0.229245	0.475799	0.263375	0.720755	0.486129	0.298736	-0.36195	0.742264	0.648283	0.577962	0.560367	0.459125	0.208977	0.311957
	Epigallocatechin	-0.270104	-0.283091	0.205189	0.271857	0.298991	0.16298	0.276222	0.357451	0.0979683	0.241041	0.220001	0.0633497	0.187253	0.023337	0.148245	0.0554799	0.0496698	0.0890561	-0.0572576	0.119698	0.0311074	0.467154	0.0940209	0.315572	0.238303	0.240466	0.13043	0.22715	0.223307	0.365058	0.304986	-0.105961	0.295296	0.325469	0.116378	0.1601	-0.0158982	0.146853	-0.0384949	-0.165861	-0.421822	0.127083	0.246222	0.12533	0.250471	0.234138	0.00658953	0.102728
	Gallocatechin	-0.610104	-0.664851	0.312239	0.617025	0.409772	0.304725	0.585779	0.444701	0.66606	0.427381	0.519086	0.574674	0.499099	0.353945	0.466817	0.359975	0.240284	0.185741	0.526852	0.557008	0.575558	0.479822	0.550057	0.417092	0.388193	0.457382	0.54127	0.51833	0.306733	0.576196	0.547572	-0.129463	0.541104	0.381455	0.431775	0.749447	0.162255	0.642315	0.576764	0.425432	-0.329766	0.533854	0.617964	0.398133	0.247095	0.161451	-0.104435	0.532511
Flavanone	Narin-chalc-glu	-0.425801	-0.363839	0.0612893	0.307251	0.122111	0.110725	0.387336	0.164101	0.17546	0.0606815	0.177159	0.15312	0.0619312	-0.00135314	0.0453949	-0.0620122	-0.00138102	0.00192275	0.110091	0.104953	0.243601	0.409553	0.0862434	0.344673	0.142055	0.0947814	0.471627	0.542808	0.125271	0.727218	0.567704	-0.0424435	0.190518	0.762759	0.543171	0.52617	-0.213373	0.212874	0.255909	0.226729	-0.451868	0.189888	0.376327	0.217835	0.063399	0.0663728	-0.160862	0.461839
Flavanonol	Astilbin	-0.442225	-0.507233	-0.0224551	0.204814	-0.00298113	-0.00779561	0.29667	0.0596785	0.163018	-0.00947946	0.188569	0.12973	0.0717072	-0.00427606	0.0697972	-0.00702993	-0.0370179	-0.167022	0.362255	0.311784	0.436407	0.434115	0.306365	0.417249	0.234256	0.1041	0.643536	0.646992	0.0895691	0.786731	0.634714	0.00417669	0.160642	0.714	0.717865	0.723564	-0.0609411	0.416675	0.492501	0.477768	-0.376292	0.324606	0.425708	0.22709	-0.00636431	-0.0608033	-0.304693	0.635456
Flavonol	Quercetin	-0.408352	-0.403224	-0.0503817	0.198444	0.00704146	0.0645695	0.314758	-0.040537	0.292765	-0.0840535	0.0828836	0.187713	0.0788344	0.0916303	0.083205	0.0122103	-0.0152089	-0.253922	0.530411	0.428046	0.722931	0.291705	0.534607	0.518093	0.201792	0.126128	0.473209	0.396634	0.0951335	0.562269	0.465414	0.0590152	0.120654	0.515307	0.621042	0.764727	0.282617	0.646674	0.819197	0.611588	0.00443114	0.402627	0.376498	0.355563	-0.0404416	-0.0829585	-0.319462	0.780024
	Quer-3-glu	-0.261822	-0.357425	-0.180358	-0.0344565	-0.190038	-0.141137	0.0531394	-0.197013	-0.00595854	-0.193842	-0.0113427	-0.0185866	-0.108776	-0.0983489	-0.0774089	-0.0945342	-0.126832	-0.357165	0.41909	0.340496	0.43826	0.301255	0.302968	0.298565	0.168894	-0.0569149	0.596344	0.519581	-0.0890077	0.699477	0.543252	0.0290236	-0.0468548	0.662507	0.8239	0.590839	0.0319124	0.330897	0.487036	0.526476	-0.0563601	0.177379	0.164304	0.0979347	-0.214739	-0.230755	-0.388979	0.633582
	Quer-3-glr	-0.411618	-0.474648	-0.0612547	0.207415	-0.0669271	0.0329109	0.285082	-0.0696312	0.211301	-0.0774188	0.169867	0.152854	0.0509059	0.0451098	0.0719109	0.0346711	-0.046221	-0.266294	0.537254	0.468851	0.566903	0.388215	0.463435	0.419903	0.288797	0.110819	0.642936	0.582871	-0.00478824	0.616324	0.666511	0.153547	0.111902	0.55783	0.691791	0.842521	0.142994	0.55067	0.683163	0.633443	-0.132763	0.364024	0.40568	0.190831	-0.116781	-0.22419	-0.422563	0.709617
	Rutin	-0.147211	-0.0487008	-0.327314	-0.194372	-0.359519	-0.238992	-0.1053	-0.375756	-0.244227	-0.359482	-0.246208	-0.334235	-0.246757	-0.17179	-0.210889	-0.273926	-0.257717	-0.450037	0.207731	0.190721	0.317404	0.303928	0.201049	0.326903	0.0724067	-0.182364	0.40637	0.358192	-0.202805	0.282891	0.37623	0.346943	-0.230468	0.340958	0.469718	0.416857	0.0212802	0.204792	0.437168	0.33892	0.119219	0.01563	0.0396087	-0.179265	-0.320914	-0.374898	-0.497176	0.560436
	Myricetin	0.00810345	0.0950188	-0.249955	-0.0845227	-0.227424	-0.235281	-0.213421	-0.26162	-0.0726847	-0.185377	-0.230093	-0.171819	-0.188242	-0.178017	-0.169011	-0.159548	-0.298512	-0.295693	0.0896349	0.121557	-0.0107035	0.0330951	0.0523545	-0.082376	0.0264271	-0.231526	0.0859037	0.128831	-0.270233	0.0213098	0.242833	0.145298	-0.191218	0.160111	0.250984	0.118231	0.0554206	-0.0516783	0.108454	0.124625	0.200977	-0.17149	-0.23349	-0.322721	-0.288023	-0.388953	-0.382462	0.141221
	Myr-3-glu	-0.255103	-0.331503	-0.255803	-0.0530083	-0.268763	-0.140436	0.0693513	-0.275661	-0.0179163	-0.278271	-0.039623	-0.0353205	-0.159182	-0.13076	-0.133527	-0.137101	-0.175652	-0.429927	0.49325	0.39498	0.510308	0.325968	0.367191	0.348944	0.184558	-0.079763	0.632395	0.53781	-0.144993	0.636422	0.550473	0.0943186	-0.0850523	0.633156	0.819024	0.697989	0.074749	0.382713	0.60556	0.634969	0.0302946	0.204785	0.170194	0.0941664	-0.268425	-0.311564	-0.477217	0.723065
	Myr-3-glr	0.360332	0.486925	-0.406107	-0.434679	-0.467968	-0.351845	-0.46024	-0.500704	-0.44412	-0.450282	-0.469181	-0.472804	-0.460564	-0.295246	-0.431336	-0.333985	-0.290792	-0.358564	-0.15981	-0.239449	-0.313102	-0.207096	-0.332811	-0.260365	-0.150761	-0.507971	-0.18839	-0.0969874	-0.444801	-0.239019	-0.0363918	0.559378	-0.505387	-0.0643728	0.0141931	-0.246982	-0.158096	-0.441202	-0.219806	0.0417039	0.312056	-0.403685	-0.545413	-0.515871	-0.509242	-0.537607	-0.182139	-0.121066
	Kaem-3-glu	-0.345697	-0.287771	-0.183682	0.00782074	-0.148366	-0.118325	0.0267049	-0.135125	-0.0427991	-0.158732	-0.0545619	-0.172317	-0.0934988	-0.160813	-0.10156	-0.195707	-0.275784	-0.337484	0.266959	0.243755	0.237637	0.349783	0.179135	0.188608	0.228577	-0.0501155	0.550187	0.547587	-0.107777	0.694831	0.512835	0.0440398	0.0359933	0.715965	0.78166	0.515436	-0.0213031	0.231193	0.334978	0.415533	-0.192302	0.183144	0.132072	-0.0939581	-0.183029	-0.259088	-0.444403	0.482137
	Kaemp-3-glr	-0.486439	-0.580792	0.0296257	0.27909	0.0426929	0.0732215	0.368625	0.0552751	0.32245	0.0370719	0.266448	0.294574	0.155624	0.109472	0.165017	0.114821	0.0523679	-0.15393	0.560661	0.480473	0.637465	0.437654	0.482977	0.488703	0.309028	0.202459	0.674383	0.60919	0.11462	0.760915	0.674158	-0.0180674	0.234247	0.631906	0.741526	0.862305	0.0889692	0.59577	0.667033	0.604662	-0.228756	0.435707	0.494745	0.340164	-0.00967461	-0.066318	-0.321672	0.744592
Hydroxycinnamic acid	p-coumarate	-0.50505	-0.512637	0.205171	0.492428	0.295064	0.207113	0.487553	0.275795	0.603605	0.273605	0.373531	0.526934	0.395826	0.287289	0.365042	0.31971	0.173609	0.0866781	0.625024	0.538307	0.569438	0.301116	0.486301	0.228881	0.342376	0.362767	0.545665	0.530022	0.30953	0.533379	0.495446	0.0612845	0.378032	0.326785	0.410327	0.613342	0.217148	0.597314	0.578361	0.526725	-0.224951	0.551421	0.460318	0.360667	0.239203	0.0829976	-0.0265116	0.543185
	Coutarate	-0.467738	-0.426952	0.230401	0.456715	0.301001	0.181485	0.408192	0.281269	0.58464	0.280928	0.324481	0.492095	0.409035	0.300252	0.367958	0.326204	0.179111	0.14066	0.560527	0.475199	0.48092	0.232111	0.432771	0.116813	0.330727	0.372801	0.425583	0.449163	0.330059	0.421379	0.331257	-0.0249286	0.372316	0.202881	0.266651	0.475884	0.219284	0.523627	0.491248	0.4425	-0.196864	0.538351	0.38359	0.302114	0.277627	0.109226	0.05774	0.38824
	Coumarate-hex	-0.532597	-0.527606	0.0600257	0.317906	0.102042	0.15179	0.416179	0.0726673	0.47304	0.0598707	0.274105	0.388045	0.230548	0.182467	0.216346	0.130797	0.0684443	-0.106473	0.701551	0.567266	0.794847	0.337607	0.616218	0.47585	0.354625	0.291145	0.662481	0.488695	0.190874	0.649389	0.51574	0.00656067	0.296754	0.505614	0.683401	0.871748	0.275633	0.744442	0.838961	0.754706	-0.0806961	0.596118	0.50533	0.438114	0.0608405	-0.0424067	-0.300623	0.794824
	Hydro-benz-hex	-0.423431	-0.385137	0.0607655	0.259455	0.126912	0.200769	0.348811	0.0783387	0.189546	0.0276443	0.15321	0.147327	0.0813178	0.0102758	0.0665318	0.0596905	-0.0380685	-0.175323	0.371906	0.377074	0.439176	0.458212	0.400649	0.373013	0.253469	0.185207	0.522042	0.526331	0.0725314	0.572791	0.550397	0.00977084	0.193714	0.491321	0.506474	0.608236	0.132162	0.454917	0.487768	0.340159	-0.190308	0.300758	0.400481	0.240519	0.0834939	0.0494719	-0.295503	0.595697
	Ferulate	-0.673534	-0.652852	0.251459	0.485574	0.307341	0.309434	0.55632	0.299966	0.619233	0.275745	0.44128	0.519228	0.419173	0.261303	0.37264	0.283735	0.149291	0.0916596	0.685653	0.598063	0.721589	0.400256	0.62611	0.356817	0.484511	0.499271	0.643655	0.524762	0.343276	0.60095	0.475509	-0.0853461	0.524865	0.38499	0.511025	0.849518	0.286034	0.784327	0.742681	0.655754	-0.264781	0.727829	0.65732	0.513447	0.247612	0.13008	-0.144112	0.622866
	Caffeic acid	0.400909	0.270666	-0.318499	-0.427802	-0.253575	-0.175077	-0.363197	-0.267208	-0.389884	-0.292122	-0.345074	-0.411255	-0.327073	-0.298457	-0.328803	-0.291112	-0.286127	-0.30001	-0.200218	-0.136102	-0.127496	-0.18018	0.00791425	-0.0387748	-0.234011	-0.247949	-0.291634	-0.359236	-0.244292	-0.342984	-0.515868	-0.175796	-0.290392	-0.192136	-0.156649	-0.296659	0.268157	-0.114997	-0.0208962	-0.178504	0.402261	-0.237227	-0.329718	-0.0717276	-0.05809	0.0455449	-0.121958	-0.115253
	Caff-tart	-0.594825	-0.63347	0.309408	0.552698	0.40035	0.279889	0.53358	0.3823	0.596375	0.365502	0.385832	0.480035	0.444525	0.29487	0.418401	0.328099	0.167848	0.0834602	0.45611	0.434535	0.545685	0.416562	0.466171	0.42662	0.362128	0.447809	0.4016	0.433454	0.339326	0.606438	0.541325	-0.0860942	0.48546	0.387737	0.385369	0.698399	0.190669	0.652245	0.534157	0.365337	-0.375194	0.549904	0.601821	0.410199	0.288983	0.197046	-0.0715267	0.519939
Stilbene	trans-Piceid	0.0701532	-0.405595	0.0364106	-0.0697931	0.0534881	0.141119	0.206112	0.11879	-0.0391786	0.0304195	0.266666	0.149631	0.0788762	-0.0012291	0.0468071	0.0751114	0.151263	0.00418558	0.152454	0.0868781	0.183706	0.0972357	0.187145	0.205064	0.0609261	0.173998	0.0370678	0.00752794	0.15156	0.0291357	-0.135442	-0.205431	0.127079	-0.105596	-0.07015	0.0419662	0.173002	0.196179	0.0832314	-0.00553745	0.00346042	0.211752	0.358546	0.610237	0.389911	0.550748	0.218948	0.0676685
	cis-Piceid	0.00347878	-0.478722	-0.0126989	0.0535271	0.082594	0.215463	0.382552	0.147708	-0.0546737	0.0094646	0.325599	0.155241	-0.0414579	-0.126311	-0.0681175	0.00289203	0.079208	-0.0880988	0.184342	0.13663	0.274096	0.23409	0.235333	0.381932	0.0485516	0.122308	0.155583	0.15993	0.0156588	0.134703	0.0861698	-0.153608	0.103827	0.0586663	0.0163869	0.244624	0.125208	0.220351	0.19081	0.055595	-0.0166804	0.134788	0.387624	0.671355	0.32115	0.513657	0.108135	0.270764
	trans-Resv	-0.130887	-0.401207	0.488946	0.362776	0.542564	0.537266	0.49707	0.563277	0.254878	0.488626	0.545767	0.371877	0.349364	0.176824	0.280173	0.325357	0.277619	0.339468	0.0717003	0.173165	0.0660963	0.0840354	0.288205	0.142536	0.0841341	0.505777	-0.046208	-0.0663228	0.317361	-0.0718172	-0.0617069	-0.334846	0.449794	-0.277687	-0.322253	-0.0081054	0.268497	0.291778	0.00916205	-0.232196	-0.188076	0.291761	0.460299	0.657992	0.693744	0.792125	0.282751	-0.107348
	cis-Resv	0.18439	-0.157531	0.211307	0.0129811	0.201964	0.297732	0.298186	0.18009	-0.023045	0.134836	0.229376	0.227368	0.00392634	-0.0452909	0.00533062	0.207559	0.249734	0.0404285	0.0452844	0.0796008	0.0969237	0.0602759	0.0926033	0.0617861	0.00418837	0.119714	-0.0707308	-0.104379	0.0936534	-0.149558	-0.0655594	-0.176269	0.0557114	-0.198566	-0.265909	-0.0560768	0.066427	-0.00555266	-0.0209269	-0.136495	0.0846215	-0.0587444	0.0968133	0.52043	0.159761	0.356427	0.37204	0.0258693
	delta-Viniferin	-0.564872	-0.672444	0.615329	0.497884	0.610098	0.443713	0.457658	0.635469	0.747543	0.669185	0.603385	0.639368	0.807685	0.52412	0.752422	0.652976	0.433296	0.530325	0.389289	0.427427	0.37213	0.177622	0.42287	0.0580672	0.409699	0.721066	0.285754	0.177057	0.781423	0.396568	0.185351	-0.336932	0.78975	0.0398617	0.132943	0.365017	0.250675	0.664065	0.285157	0.140754	-0.460765	0.757927	0.707802	0.588968	0.634819	0.538557	0.32883	0.103165
Organic acid	Benzoic acid	-0.0821611	-0.00753961	-0.349532	-0.173555	-0.293706	-0.12897	-0.0194453	-0.331152	-0.0187376	-0.351983	-0.157309	-0.0670808	-0.217347	-0.241994	-0.254166	-0.249536	-0.343611	-0.359293	0.404743	0.25595	0.504537	-0.0144058	0.347856	0.163954	-0.0453798	-0.129368	0.419176	0.16885	-0.155909	0.053593	-0.0313296	0.0593207	-0.150538	0.0979523	0.342867	0.359965	0.247528	0.336515	0.603111	0.510833	0.335297	0.190897	0.00652421	0.111785	-0.12107	-0.194183	-0.420908	0.615243
	Tartarate	-0.372105	-0.526859	0.119257	0.299542	0.135478	0.0777678	0.288486	0.108397	0.347947	0.169893	0.207066	0.285009	0.338649	0.364857	0.396611	0.354684	0.280076	0.0317472	0.355801	0.402556	0.527189	0.395543	0.450267	0.425852	0.254691	0.284534	0.2531	0.380428	0.2017	0.466327	0.500378	-0.148344	0.253596	0.271152	0.30052	0.597747	0.19047	0.580461	0.494823	0.212923	-0.18615	0.308857	0.531229	0.232439	-0.00596078	0.0502332	-0.0955176	0.399653
	Citrate	-0.219274	-0.10978	0.0939202	0.017108	0.0338317	0.235103	0.166188	-0.0403455	-0.16189	-0.0218212	0.0751556	-0.11277	-0.0191338	-0.0691274	-0.0475091	-0.0858599	-0.0228329	-0.108253	-0.0946093	-0.0560853	0.0309296	0.377061	-0.128627	0.0841577	0.252867	0.0613549	0.364591	0.351019	-0.0791506	0.52347	0.358636	-0.0171497	0.138962	0.461186	0.405885	0.233751	-0.210872	-0.0337775	-0.0886186	0.0915224	-0.259621	0.0372886	0.309058	-0.0242556	-0.146368	-0.0354198	-0.1238	0.168784
[truncated: 2 more columns]

## Sheet: Malbec_Must vs Wine
Table S5. Correlation between metabolites of must and wine samples of Mabec.
MALBEC	Must	Amino acid		Anthocyanin																Flavanol								Flavanone	Flavanonol	Flavonol								Hydroxycinnamic acid						Stilbene					Organic acid
Wine		Phenylalanine	Tryptophan	Delph-3-glu	Mal-3-glu	Pet-3-glu	Cyan-3-glu	Peo-3-glu	Delph-3-acet	Mal-3-acet	Pet-3-acet	Cyan-3-acet	Peo-3-acet	Delph-3-coum	Mal-3-coum	Pet-3-coum	Cyan-3-coum	Peo-3-coum	Vitisin_A	Proc-B1	Proc-rt1.84	Proc-B2	Proc-rt2.6	Catechin	Epicatechin	Epigallocatechin	Gallocatechin	Narin-chalc-glu	Astilbin	Quercetin	Quer-3-glu	Quer-3-glr	Rutin	Myricetin	Myr-3-glu	Kaem-3-glu	Kaemp-3-glr	p-coumarate	Coutarate	Coumarate-hex	Hydro-benz-hex	Ferulate	Caff-tart	trans-Piceid	cis-Piceid	trans-Resv	cis-Resv	delta-Viniferin	Benzoic acid
Amino acid	Phenylalanine	0.417235	0.349293	-0.15628	-0.455584	-0.3307	-0.30969	-0.422351	-0.355303	-0.317672	-0.26991	-0.377064	-0.349947	-0.208872	-0.228938	-0.173694	-0.307875	-0.325745	0.012708	-0.339989	-0.363073	-0.273937	-0.458926	-0.346274	-0.390217	-0.361352	-0.264233	-0.0559053	-0.248921	-0.348426	-0.286965	-0.233421	-0.243466	-0.307906	-0.146777	-0.117872	-0.276631	0.132698	-0.244932	-0.120882	-0.149082	0.00925174	-0.19228	0.00503835	0.0321242	0.0253779	0.247408	-0.198626	0.0419323
	Tryptophan	0.215974	0.26638	-0.187248	-0.360942	-0.38075	-0.344941	-0.386328	-0.357372	-0.318676	-0.281193	-0.333276	-0.348854	-0.23961	-0.195391	-0.180024	-0.277714	-0.301977	0.105532	-0.334325	-0.38899	-0.343677	-0.484216	-0.305215	-0.37348	-0.273109	-0.237063	0.0606562	-0.159751	-0.291128	-0.27335	-0.251522	-0.192466	-0.304406	-0.0687661	-0.209048	-0.306636	0.0370517	-0.198747	-0.0546554	-0.0368136	-0.0258187	-0.0527421	0.0447513	0.104761	-0.0200735	0.149938	-0.163545	-0.0113624
Anthocyanin	Delph-3-glu	-0.682952	-0.704687	0.18788	0.483383	0.375174	0.499463	0.547554	0.359992	0.40464	0.284686	0.404155	0.452329	0.0859611	0.0264525	0.00322643	0.209272	0.194901	-0.335072	0.558222	0.601044	0.521127	0.642051	0.655183	0.660787	0.311972	0.102026	0.0209467	0.309613	-0.00151523	0.0947119	-0.062483	-0.151121	0.391997	0.0892623	-0.233679	0.556807	-0.0522036	0.669781	0.634079	0.51511	0.222466	0.679739	0.317045	0.163158	0.106139	-0.00170869	-0.164713	0.339585
	Mal-3-glu	-0.671008	-0.719234	0.0914891	0.533672	0.26161	0.456362	0.529492	0.351918	0.420161	0.208947	0.438769	0.439472	-0.0115208	-0.013501	-0.0782209	0.175331	0.14807	-0.326443	0.543984	0.550065	0.494631	0.497575	0.667454	0.655833	0.303274	0.182929	0.1346	0.450895	-0.0312917	0.201271	-0.00555824	-0.0489091	0.402388	0.210036	-0.15992	0.596332	-0.0766086	0.675339	0.757592	0.633994	0.184572	0.709791	0.448175	0.300605	0.301908	-0.0722168	-0.15976	0.446753
	Pet-3-glu	-0.691475	-0.711855	0.157423	0.534146	0.347257	0.528271	0.568391	0.386138	0.430833	0.270522	0.445796	0.473542	0.0553189	0.0233103	-0.0313019	0.217567	0.206444	-0.36669	0.615087	0.631091	0.545338	0.619818	0.707829	0.704408	0.338932	0.171149	0.0788965	0.427148	0.0175656	0.200001	0.0229527	-0.0661348	0.427953	0.187661	-0.176881	0.618789	-0.0643439	0.688441	0.723612	0.584589	0.217621	0.695806	0.406983	0.238238	0.244574	-0.0231703	-0.138788	0.402646
	Cyan-3-glu	-0.215865	-0.331351	-0.0102459	-9.16397e-05	0.138028	0.0666578	0.15442	0.119702	-0.0799092	0.129074	0.304147	0.095297	0.160594	0.186524	0.143047	0.169057	0.333471	-0.58232	0.217207	0.331081	-0.116213	0.347773	0.210655	0.0410349	0.2651	0.121487	-0.426057	-0.200749	0.639193	-0.248067	0.443408	0.28201	-0.279729	-0.209651	-0.294604	0.0628974	0.195359	0.167474	-0.174284	-0.169847	0.209535	0.165582	-0.349793	-0.519849	-0.104048	-0.42535	0.375666	-0.471158
	Peo-3-glu	-0.671123	-0.760423	0.155827	0.623648	0.324919	0.5789	0.670545	0.401957	0.557202	0.24784	0.453325	0.608172	0.024681	0.0864096	-0.0352083	0.288993	0.272356	-0.236978	0.591611	0.58693	0.62458	0.53503	0.649704	0.702998	0.342444	0.103582	0.21873	0.479421	0.00143878	0.273021	-0.0336553	-0.100718	0.524193	0.217198	-0.113672	0.717826	-0.133193	0.684211	0.740236	0.670434	-0.00227593	0.669952	0.560492	0.482356	0.183202	-0.101933	-0.195107	0.516458
	Delph-3-acet	-0.677338	-0.651862	0.218188	0.506793	0.432563	0.516176	0.550499	0.426392	0.394336	0.372981	0.51775	0.456407	0.147864	0.0140429	0.0294472	0.249233	0.20241	-0.357295	0.580583	0.631579	0.449655	0.654489	0.679785	0.606797	0.354731	0.176764	0.00763824	0.39973	0.013355	0.0912745	0.0617835	-0.0294847	0.410037	0.123555	-0.255148	0.503644	0.0283987	0.665887	0.600487	0.459328	0.243298	0.690716	0.34219	0.0975337	0.275334	-0.0790456	-0.0557347	0.225278
	Mal-3-acet	-0.687961	-0.696137	0.141563	0.521938	0.324038	0.453001	0.516546	0.349146	0.40994	0.255525	0.397475	0.422163	0.0221748	-0.0690137	-0.0787794	0.145877	0.0757456	-0.306308	0.537584	0.552335	0.512518	0.579815	0.669233	0.667458	0.304849	0.211659	0.119661	0.454526	-0.108416	0.0928524	-0.0866152	-0.103936	0.449492	0.0857137	-0.253679	0.550903	0.0111086	0.69942	0.722997	0.576151	0.237115	0.72466	0.41128	0.25734	0.349877	0.0730576	-0.207463	0.418273
	Pet-3-acet	-0.672795	-0.663601	0.147313	0.461404	0.332571	0.459514	0.504313	0.327997	0.351343	0.262459	0.405005	0.395907	0.0523535	-0.0585663	-0.0614643	0.159285	0.112153	-0.379515	0.603537	0.619909	0.469499	0.653276	0.718087	0.643094	0.301939	0.199086	0.0679017	0.426379	-0.0357739	0.0408857	-0.00804738	-0.0757734	0.371215	0.0558886	-0.282024	0.503241	0.0151675	0.660811	0.677006	0.519425	0.325197	0.697597	0.304934	0.1447	0.255821	0.0081893	-0.14592	0.332604
	Cyan-3-acet	-0.661271	-0.720085	0.158134	0.532704	0.383634	0.54841	0.596174	0.356886	0.45763	0.302502	0.46292	0.505607	0.0476851	-0.00254355	-0.0473283	0.210206	0.167774	-0.330529	0.621983	0.640773	0.566484	0.661984	0.706211	0.689066	0.362957	0.166527	0.178337	0.467653	-0.0505026	0.0841356	-0.0465734	-0.0929586	0.470767	0.103615	-0.232992	0.537122	0.0126092	0.6842	0.647805	0.57793	0.165359	0.683625	0.396186	0.261718	0.136177	0.00330412	-0.216786	0.381715
	Peo-3-acet	-0.724167	-0.720229	0.254188	0.608598	0.425843	0.601327	0.659325	0.431019	0.541621	0.34112	0.487433	0.594974	0.123221	0.0281084	0.00573704	0.296188	0.205161	-0.218654	0.642433	0.66133	0.604435	0.674575	0.721681	0.691721	0.329126	0.106251	0.202221	0.54494	-0.126463	0.117847	-0.0582529	-0.119016	0.529956	0.0684125	-0.249854	0.600736	-0.0091279	0.740254	0.671541	0.555777	0.0980758	0.729183	0.514887	0.397098	0.274564	0.00708873	-0.164993	0.413873
	Delph-3-coum	-0.738949	-0.731605	0.159752	0.55944	0.328104	0.490942	0.57847	0.386879	0.411502	0.262658	0.390024	0.452297	0.0553613	-0.0583302	-0.0612154	0.173359	0.105406	-0.309939	0.540356	0.528379	0.492949	0.598968	0.667601	0.685265	0.291905	0.173642	0.0986892	0.452157	-0.110011	0.133737	-0.0655438	-0.103331	0.474278	0.107767	-0.232935	0.568424	-0.122225	0.638822	0.699705	0.566941	0.195172	0.660289	0.431594	0.293513	0.263497	0.0595786	-0.205718	0.412033
	Mal-3-coum	-0.670721	-0.704624	0.127156	0.474626	0.274652	0.470957	0.488045	0.298	0.408185	0.219147	0.35184	0.426625	-0.014443	-0.059987	-0.112282	0.145681	0.0940038	-0.366894	0.600973	0.586069	0.564491	0.606299	0.726396	0.70214	0.286529	0.163384	0.112389	0.424805	-0.0931467	0.12004	-0.053942	-0.0966595	0.411732	0.0996049	-0.252233	0.519844	-0.0172019	0.702826	0.732628	0.607594	0.269142	0.703392	0.413382	0.294475	0.258492	0.0898557	-0.211472	0.451276
	Pet-3-coum	-0.709444	-0.722668	0.11689	0.514192	0.2851	0.482346	0.530256	0.320893	0.408772	0.222684	0.354047	0.434127	0.00251646	-0.0489855	-0.0915056	0.151182	0.107322	-0.351543	0.587761	0.567897	0.551345	0.610651	0.708918	0.717574	0.295953	0.159628	0.111815	0.42469	-0.102608	0.129296	-0.058804	-0.102446	0.438074	0.0974942	-0.227883	0.576387	-0.0627903	0.695609	0.749951	0.612591	0.265179	0.713629	0.412772	0.285438	0.242828	0.0780733	-0.220278	0.463492
	Cyan-3-coum	0.347013	0.388943	-0.123869	-0.450338	-0.16766	-0.371865	-0.377735	-0.303546	-0.465828	-0.134171	-0.29848	-0.384393	-0.159477	-0.281554	-0.183947	-0.313043	-0.270312	-0.337486	-0.260333	-0.275317	-0.396656	-0.0829172	-0.290265	-0.416797	-0.0953714	0.145716	-0.563831	-0.381603	0.251465	-0.204523	0.14001	0.222495	-0.319928	-0.15682	-0.0857517	-0.415261	0.276205	-0.32164	-0.419774	-0.452104	0.41228	-0.355712	-0.48737	-0.564722	-0.0938285	0.102044	0.0130856	-0.54483
	Peo-3-coum	-0.704864	-0.726449	0.238201	0.585698	0.392957	0.616662	0.641305	0.387728	0.541556	0.312096	0.462112	0.595347	0.0848166	0.0502212	-0.0177069	0.289174	0.231513	-0.26481	0.691218	0.686532	0.658541	0.697599	0.756385	0.728804	0.338521	0.0939322	0.177687	0.510165	-0.0926942	0.166869	-0.0513128	-0.126551	0.514546	0.105087	-0.238048	0.598558	-0.0224641	0.758981	0.686453	0.588949	0.112482	0.724932	0.526811	0.410029	0.215486	0.0533041	-0.1913	0.421043
	Vitisin_A	-0.573726	-0.589141	0.166885	0.505422	0.402799	0.475596	0.548375	0.335513	0.387541	0.302694	0.438475	0.438533	0.113542	0.0542915	0.0222426	0.234045	0.219809	-0.296499	0.48525	0.518944	0.484009	0.599253	0.54726	0.573241	0.319708	0.172606	0.00387873	0.298455	0.112738	0.197128	0.121667	0.08014	0.451436	0.141258	-0.0566064	0.576534	0.101316	0.608157	0.591755	0.50543	0.278934	0.601189	0.180267	0.0112795	0.183215	-0.128921	-0.022331	0.248424
Flavanol	Proc-B1	-0.75366	-0.65304	0.20885	0.547643	0.376214	0.492678	0.527431	0.433891	0.461343	0.319372	0.447402	0.47189	0.0781015	-0.0393487	-0.0374775	0.209671	0.12891	-0.300683	0.55161	0.571377	0.52371	0.552338	0.686218	0.685974	0.332423	0.20666	0.118492	0.514497	-0.0720802	0.218057	0.0758755	0.0241309	0.485795	0.199907	-0.185519	0.585971	-0.0590224	0.699683	0.676993	0.555881	0.173847	0.703131	0.483312	0.288486	0.390033	0.119592	-0.0733541	0.38234
	Proc-rt1.84	-0.734842	-0.630393	0.323735	0.524263	0.471556	0.506936	0.498766	0.481029	0.485221	0.421006	0.48049	0.468193	0.185846	0.00627572	0.0617979	0.286515	0.146456	-0.165918	0.508186	0.57901	0.490913	0.546477	0.644623	0.604479	0.306148	0.170127	0.164419	0.515755	-0.125131	0.143536	0.00846355	-0.0764893	0.476405	0.177469	-0.238769	0.501239	-0.0227542	0.67579	0.610472	0.470809	0.0900244	0.706268	0.503014	0.27889	0.414803	0.104321	-0.0148646	0.331628
	Proc-B2	-0.697248	-0.627582	0.131174	0.511161	0.329483	0.445834	0.510747	0.383895	0.451907	0.297575	0.361791	0.460486	0.0478351	-0.0278513	-0.0488461	0.201664	0.11614	-0.170528	0.405217	0.415449	0.431532	0.391294	0.518516	0.532634	0.251126	0.124575	0.123413	0.440708	-0.138272	0.138909	-0.0523757	-0.133484	0.456854	0.165028	-0.276177	0.521552	-0.154559	0.573017	0.615615	0.517503	0.021083	0.637659	0.562262	0.377263	0.390386	0.008716	-0.133043	0.337339
	Proc-rt2.6	-0.636096	-0.757892	0.118337	0.546883	0.282665	0.487803	0.58273	0.354393	0.453022	0.211588	0.40939	0.485982	0.0342316	0.00313372	-0.0439744	0.218598	0.144533	-0.178025	0.526865	0.526198	0.4846	0.480041	0.592156	0.582766	0.219378	0.0284839	0.270034	0.464814	-0.0976446	0.150114	-0.142824	-0.205909	0.422044	0.128265	-0.156532	0.614085	-0.154493	0.594272	0.710632	0.616298	-0.025834	0.663564	0.53745	0.41993	0.278513	-0.128091	-0.197631	0.460317
	Catechin	-0.56862	-0.526295	0.175553	0.405192	0.3427	0.364015	0.444153	0.389486	0.326877	0.314723	0.350428	0.389259	0.016171	-0.125811	-0.0968833	0.125172	0.0465795	-0.297332	0.393212	0.429693	0.315257	0.450135	0.496876	0.468188	0.315101	0.313746	-0.014614	0.375077	0.00101929	0.0399306	-0.00233899	-0.0500617	0.383442	0.0677473	-0.312572	0.385709	-0.0115095	0.500227	0.490782	0.387381	0.160183	0.545851	0.388507	0.201075	0.410879	0.0537765	-0.115595	0.198963
	Epicatechin	-0.695788	-0.604041	0.0888355	0.478714	0.280641	0.41789	0.500253	0.331919	0.394008	0.253092	0.343806	0.406348	0.012973	-0.0267584	-0.0674473	0.178361	0.114409	-0.1964	0.457681	0.428498	0.421166	0.424459	0.553757	0.533367	0.222906	0.13454	0.143855	0.409062	-0.152969	0.0630561	-0.0754965	-0.15511	0.405349	0.0784055	-0.327548	0.444473	-0.167254	0.528204	0.627119	0.495874	0.102717	0.625438	0.494364	0.352041	0.369507	-0.0450634	-0.156042	0.335865
	Epigallocatechin	-0.36118	-0.230798	-0.0104168	0.0629355	0.0670019	0.0925498	0.0383075	0.0714398	-0.0211331	0.0627496	0.0893686	0.0120901	-0.1207	-0.288435	-0.22155	-0.141989	-0.167706	-0.503662	0.235496	0.24142	0.0889621	0.258418	0.386941	0.26504	0.134418	0.289112	-0.214832	0.186158	-0.022803	0.0306559	0.141945	0.11846	0.0590944	0.104178	-0.189935	0.180037	0.154939	0.386293	0.404378	0.239652	0.52161	0.429721	0.0697393	-0.149875	0.381264	0.217624	-0.0303759	0.0658638
	Gallocatechin	-0.634714	-0.616669	0.17194	0.410945	0.320448	0.391498	0.388919	0.354281	0.347321	0.259979	0.372561	0.347045	0.032854	-0.131731	-0.0975851	0.108862	0.0190327	-0.366085	0.525207	0.572475	0.436401	0.529112	0.687541	0.604391	0.25149	0.237856	0.0898765	0.453338	-0.0418591	0.0626169	-0.0174932	-0.0752294	0.345479	0.0855276	-0.279573	0.457995	0.0356504	0.643852	0.696925	0.486609	0.330242	0.678232	0.341463	0.148827	0.477797	0.0952945	-0.126495	0.379016
Flavanone	Narin-chalc-glu	-0.693283	-0.665611	0.207602	0.570724	0.290723	0.492478	0.521386	0.401022	0.463898	0.222048	0.436491	0.461079	0.0491575	-0.0443354	-0.0560924	0.199232	0.10508	-0.25074	0.550946	0.556759	0.515427	0.486892	0.695926	0.683438	0.22968	0.132328	0.222625	0.590246	-0.045191	0.259715	0.00947454	-0.0481549	0.434131	0.230533	-0.108645	0.647279	-0.116697	0.680078	0.756636	0.585574	0.125286	0.686195	0.570225	0.419712	0.398014	0.103726	-0.129222	0.513642
Flavanonol	Astilbin	-0.654495	-0.595818	0.201152	0.5133	0.254673	0.439318	0.483888	0.331584	0.358074	0.189036	0.438968	0.380186	0.0461164	-0.0464796	-0.0537455	0.183782	0.105151	-0.301197	0.494028	0.481974	0.406581	0.467952	0.580502	0.535674	0.202926	0.128236	0.0764031	0.553238	0.0584117	0.303123	0.0986776	0.0474627	0.361631	0.279208	-0.0511632	0.597026	-0.150948	0.554489	0.538776	0.441473	0.0311008	0.532756	0.551386	0.364771	0.233981	0.0987726	-0.0871661	0.244491
Flavonol	Quercetin	-0.450906	-0.590506	-0.064597	0.44228	0.0164618	0.346508	0.475141	0.187591	0.395056	-0.0383464	0.136289	0.459514	-0.128823	-0.038259	-0.159638	0.117776	0.0930487	-0.0826482	0.291358	0.224173	0.433103	0.134458	0.358232	0.514687	0.0841856	-0.0359285	0.374347	0.313445	-0.0645138	0.197246	-0.22801	-0.232193	0.364336	0.107403	-0.0313262	0.605223	-0.192212	0.404905	0.743766	0.657464	-0.0715529	0.443548	0.490625	0.598509	0.226552	-0.0626222	-0.30771	0.728383
	Quer-3-glu	-0.663387	-0.669471	0.193499	0.507416	0.32515	0.473798	0.51372	0.3675	0.384959	0.251646	0.429605	0.422264	0.0179266	-0.0539829	-0.0734382	0.179752	0.121947	-0.389591	0.531737	0.549805	0.490282	0.547471	0.621447	0.612447	0.294019	0.174279	0.0227253	0.438381	0.0966202	0.298375	0.10163	0.0373062	0.425887	0.263875	-0.0443002	0.690236	-0.0191488	0.668437	0.695888	0.577547	0.189773	0.670769	0.44543	0.228081	0.269977	0.0264953	-0.084535	0.348247
	Quer-3-glr	-0.689869	-0.645336	0.173619	0.526592	0.297387	0.469093	0.54252	0.338271	0.390621	0.229433	0.410528	0.432944	0.0265153	-0.0209832	-0.061596	0.189514	0.144365	-0.319343	0.558102	0.55517	0.473859	0.564131	0.646366	0.618766	0.274104	0.139973	0.070778	0.499893	0.0399242	0.215455	0.100671	0.0386655	0.399372	0.171339	-0.143965	0.68846	0.0209315	0.687167	0.660988	0.504656	0.160785	0.687261	0.50424	0.318655	0.332202	0.0255467	-0.0655492	0.32779
	Rutin	-0.129659	0.0424192	0.0328918	-0.0829598	0.17141	-0.00285307	-0.00173987	0.0645249	-0.142175	0.224315	-0.00412938	-0.103942	-0.0570802	-0.176431	-0.102235	-0.120041	-0.130848	-0.401549	0.239393	0.221723	-0.0366078	0.441909	0.201556	0.0546807	0.374289	0.427749	-0.279039	0.124338	-0.0603482	0.0501097	0.490862	0.540732	0.141093	0.0706951	0.0184501	0.0373431	0.32874	0.161585	-0.150852	-0.102931	0.289252	0.103928	-0.1811	-0.348696	-0.00513057	0.139841	0.183904	-0.379288
	Myricetin	-0.439294	-0.432209	-0.0395246	0.270594	0.185836	0.176691	0.274571	0.197751	0.10725	0.172164	0.206315	0.165018	-0.0716501	-0.1795	-0.163492	-0.02012	-0.0264119	-0.478775	0.268328	0.268406	0.175563	0.406152	0.392427	0.38975	0.29954	0.419376	-0.240674	0.164072	0.133828	0.096903	0.154221	0.162464	0.267889	0.120835	-0.128416	0.355563	0.0675859	0.397124	0.463914	0.376986	0.461786	0.440166	0.045483	-0.154984	0.250158	-0.00450242	-0.0721532	0.0997505
	Myr-3-glu	-0.654239	-0.659805	0.185577	0.500442	0.323872	0.464026	0.502372	0.365501	0.371752	0.242902	0.448143	0.411821	0.0377406	-0.0397343	-0.056351	0.185641	0.142626	-0.412681	0.519501	0.544731	0.472279	0.544603	0.624044	0.603201	0.256773	0.149019	-0.0455042	0.39655	0.102909	0.256536	0.0716921	-0.00859879	0.381856	0.236776	-0.108712	0.629836	-0.0450662	0.652088	0.663058	0.502304	0.236673	0.643822	0.419151	0.191019	0.274443	0.0104432	-0.113371	0.301179
	Myr-3-glr	-0.418442	-0.435081	-0.0562681	0.335803	0.144376	0.226105	0.393308	0.154475	0.169374	0.087548	0.160449	0.260656	-0.0729826	-0.0514432	-0.126018	0.0164561	0.0891825	-0.332063	0.19217	0.176156	0.243706	0.343987	0.264957	0.358769	0.175546	0.165169	-0.262563	0.0465067	0.244674	0.0635468	0.076424	0.0424854	0.265281	-0.00682669	-0.199329	0.487575	-0.0216094	0.349193	0.376506	0.272732	0.254484	0.325791	0.105854	0.0171087	0.0655406	-0.142602	-0.140919	0.0646091
	Kaem-3-glu	-0.62269	-0.617246	0.104594	0.471148	0.183251	0.365054	0.397514	0.274727	0.34604	0.120071	0.282318	0.314657	-0.0378574	-0.100153	-0.121942	0.0759608	0.0159587	-0.298972	0.393597	0.376726	0.43684	0.363888	0.524552	0.60838	0.190144	0.183641	0.136172	0.469545	0.0601535	0.296535	0.010613	-0.0210189	0.372946	0.24899	-0.00910245	0.660154	-0.194851	0.533816	0.666676	0.544622	0.110956	0.5438	0.517349	0.367796	0.262102	0.196027	-0.191984	0.466532
	Kaemp-3-glr	-0.528869	-0.497981	0.120438	0.378434	0.246291	0.375755	0.329994	0.224428	0.296474	0.162138	0.318536	0.263404	0.00212062	0.0243889	0.00914127	0.12834	0.110678	-0.29829	0.450041	0.473723	0.488507	0.486457	0.579878	0.580311	0.201071	0.0504068	0.066732	0.263821	-0.0178306	0.35378	-0.00845224	-0.044325	0.305663	0.375138	0.0965481	0.534851	0.0864811	0.689435	0.669783	0.437694	0.325687	0.671034	0.293148	0.0903138	0.182318	0.0903397	-0.128987	0.401283
Hydroxycinnamic acid	p-coumarate	-0.601073	-0.570215	-0.0194386	0.491179	0.284061	0.348324	0.457951	0.333487	0.430686	0.249669	0.278065	0.449285	-0.0101052	-0.016586	-0.0896148	0.15978	0.126285	-0.184657	0.40459	0.378453	0.43037	0.45453	0.476208	0.571084	0.382196	0.335691	0.0872802	0.354231	0.0354263	0.208304	0.0358161	0.00607955	0.472048	0.0924432	-0.108504	0.490978	-0.23672	0.460158	0.423154	0.453571	0.0352508	0.469146	0.350715	0.2227	0.197526	0.0632648	-0.12252	0.246081
	Coutarate	-0.540759	-0.543844	0.0165586	0.478466	0.305125	0.353625	0.462795	0.342985	0.464005	0.263737	0.279954	0.478168	0.0191908	0.0288116	-0.0419867	0.202563	0.170531	-0.126105	0.373142	0.356907	0.428448	0.424078	0.411524	0.526737	0.368028	0.263123	0.115489	0.287036	0.0609122	0.187665	0.0101088	-0.0191915	0.470106	0.0618025	-0.0685136	0.451141	-0.302066	0.384823	0.341072	0.389051	-0.0233181	0.387913	0.292202	0.195938	0.057545	0.00634066	-0.145216	0.23156
	Coumarate-hex	-0.649046	-0.768907	0.0676723	0.592787	0.24361	0.491616	0.637218	0.354191	0.498293	0.161578	0.361825	0.545744	-0.0177867	0.0398526	-0.0718301	0.201689	0.195872	-0.156588	0.48431	0.462424	0.546403	0.416438	0.56064	0.67529	0.246858	0.0432283	0.275315	0.389705	-0.0416242	0.195917	-0.161537	-0.213924	0.467553	0.1185	-0.143908	0.691976	-0.209845	0.597627	0.769336	0.705018	-0.0368506	0.649919	0.538515	0.494869	0.250015	-0.110631	-0.241717	0.582178
	Hydro-benz-hex	-0.466041	-0.540346	0.130597	0.462486	0.193028	0.335302	0.410417	0.359157	0.384855	0.136585	0.315162	0.399579	0.015744	0.0323219	-0.0344123	0.165186	0.141812	-0.152297	0.351846	0.371745	0.414109	0.265649	0.445412	0.571142	0.24764	0.0536931	0.227073	0.29623	0.0553913	0.323519	-0.00958861	-0.0433563	0.389586	0.233095	0.0665188	0.654009	-0.164847	0.534097	0.686058	0.637895	-0.00253993	0.559983	0.409003	0.380644	0.203483	-0.0399894	-0.130367	0.577398
	Ferulate	-0.683565	-0.751476	0.114108	0.630655	0.316591	0.538811	0.660666	0.400417	0.584798	0.230102	0.384296	0.612469	0.034091	0.0612958	-0.0375611	0.255546	0.221409	-0.121326	0.500259	0.485463	0.615978	0.456338	0.561194	0.698696	0.26807	0.0173656	0.25713	0.414222	-0.0838976	0.195848	-0.151231	-0.216785	0.548602	0.0865865	-0.163326	0.714143	-0.260346	0.619338	0.701197	0.656181	-0.089991	0.634557	0.584927	0.5122	0.223361	-0.0269681	-0.246039	0.554748
	Caffeic acid	0.0186286	0.0209948	-0.134746	-0.206437	-0.25629	-0.236513	-0.200995	-0.122651	-0.292435	-0.200471	-0.201129	-0.257369	-0.281216	-0.357189	-0.297805	-0.339311	-0.349122	-0.277517	-0.182257	-0.185973	-0.260099	-0.259765	-0.0632034	-0.148323	-0.129626	0.0883512	-0.137056	-0.0314786	-0.0979678	-0.0945241	0.00943642	0.0523597	-0.173392	0.0409111	-0.142732	0.051099	0.205991	0.0349577	0.25293	0.115371	0.222374	0.124905	0.0389018	-0.00131895	0.388816	0.0501533	-0.0463021	0.0804251
	Caff-tart	-0.71256	-0.685683	0.154497	0.621038	0.409545	0.568884	0.592052	0.419586	0.604091	0.309772	0.419794	0.589817	0.0911748	0.0834091	0.00754725	0.258507	0.22304	-0.120286	0.5642	0.575163	0.623712	0.572602	0.63355	0.73315	0.361633	0.121509	0.307143	0.483569	-0.115689	0.201613	-0.0682986	-0.130591	0.557858	0.103981	-0.135434	0.605398	-0.240928	0.64242	0.536617	0.510304	-0.061585	0.611889	0.471635	0.353725	0.14613	0.108071	-0.182747	0.405906
Stilbene	trans-Piceid	-0.0708046	-0.10886	0.0411105	0.178773	-0.108051	0.036354	0.115662	-0.00747217	0.201792	-0.111074	0.0452907	0.158849	-0.116359	0.0361227	-0.0686889	0.048644	0.00185818	0.282175	-0.0268599	-0.0943932	0.139304	-0.202574	-0.0496122	0.0972339	-0.0310202	-0.168385	0.388372	0.227209	-0.174541	0.206244	-0.155601	-0.157749	0.108345	0.100973	0.15842	0.301499	-0.31515	0.094018	0.0299909	0.210313	-0.544335	0.128692	0.625781	0.744349	-0.177335	0.117253	-0.223118	0.278634
	cis-Piceid	-0.176849	-0.189023	0.098667	0.315431	-0.0630553	0.186519	0.285541	0.109673	0.30326	-0.0737263	0.16239	0.311939	-0.0675176	0.0428664	-0.0583209	0.133128	0.0658934	0.253434	0.160185	0.0849555	0.222054	-0.0759441	0.16605	0.223695	-0.0153226	-0.157173	0.476373	0.415011	-0.210067	0.192884	-0.136807	-0.145347	0.189645	0.0893687	0.0640718	0.361069	-0.2563	0.227708	0.268069	0.335108	-0.424353	0.255149	0.664617	0.825332	0.0463403	0.0260068	-0.191453	0.444224
	trans-Resv	-0.426771	-0.382043	0.36819	0.498493	0.230185	0.32868	0.383572	0.399607	0.44519	0.226098	0.385946	0.402859	0.233661	0.0878635	0.132197	0.317337	0.154928	0.238075	0.15006	0.16928	0.245816	0.0242894	0.249846	0.265742	0.0401057	-0.0766945	0.336203	0.479682	-0.124008	0.132865	-0.125653	-0.160539	0.363474	0.0969467	-0.0977642	0.383688	-0.347865	0.25198	0.365738	0.288636	-0.339589	0.285479	0.607736	0.553881	0.253435	0.0064777	-0.0524265	0.361334
	cis-Resv	-0.305087	-0.3151	-0.0301225	0.31285	-0.0845733	0.191203	0.341534	0.0717295	0.247997	-0.0965193	0.211803	0.280346	-0.157842	-0.0617415	-0.156131	0.0419191	-0.00346494	0.050936	0.233414	0.142156	0.215078	-0.00745966	0.26633	0.215175	-0.0273431	-0.105428	0.397773	0.464478	-0.209167	0.113251	-0.110628	-0.0817276	0.159015	0.0934664	-0.0768167	0.303447	-0.237558	0.245371	0.347905	0.365096	-0.268862	0.298306	0.59955	0.719328	0.104133	-0.127319	-0.218148	0.358841
	delta-Viniferin	-0.725753	-0.752977	0.210667	0.687268	0.357965	0.61365	0.72346	0.486033	0.605592	0.285136	0.493556	0.651242	0.0789864	0.105644	0.0296828	0.343486	0.266722	-0.074047	0.561346	0.555265	0.595628	0.47901	0.629118	0.691912	0.292416	0.000506451	0.387136	0.548933	-0.171781	0.281847	-0.115211	-0.168854	0.563739	0.240175	-0.0860003	0.687255	-0.172275	0.677858	0.742258	0.649791	-0.158952	0.697985	0.68216	0.623794	0.282267	-0.108022	-0.173389	0.589794
Organic acid	Benzoic acid	0.0374591	-0.201748	-0.0988997	0.0476543	-0.103823	-0.11409	0.0722137	-0.0218818	0.0126232	-0.124436	-0.0526405	0.0380452	-0.180007	-0.19715	-0.209107	-0.126455	-0.153794	-0.072782	-0.172446	-0.192369	0.00532476	-0.199097	-0.169102	-0.0103069	-0.147162	-0.0363946	-0.0559475	-0.180166	0.282856	-0.118605	-0.237168	-0.16776	0.035103	-0.207347	-0.118061	0.166109	-0.150119	-0.0919986	0.259368	0.273463	0.00499051	0.0314889	0.0925734	0.128049	0.22469	-0.19389	-0.23834	0.198459
	Tartarate	-0.38124	-0.401078	0.0927929	0.285017	0.107865	0.143284	0.249491	0.155678	0.171615	0.0320593	0.243403	0.126675	-0.131577	-0.177766	-0.176159	-0.0607815	-0.103932	-0.273736	0.181141	0.200572	0.264846	0.208371	0.298576	0.363582	0.0802524	0.251136	-0.00957076	0.264682	0.243588	0.112356	-0.0756566	-0.0776369	0.186233	0.102662	-0.0921844	0.402469	-0.177668	0.297169	0.39406	0.329074	0.0777985	0.320868	0.345113	0.259296	0.0984005	0.139251	-0.277915	0.233206
	Citrate	0.0942104	-0.13568	-0.0913391	0.137576	-0.012517	0.141306	0.101996	-0.0323559	0.193105	-0.0320452	-0.0801425	0.163899	0.0541225	0.277836	0.109183	0.169445	0.173138	0.317686	0.0621584	0.0235929	0.1665	-0.0354381	-0.00924106	0.068034	0.00946428	-0.265602	0.441005	0.0673176	-0.126834	0.123246	-0.165426	-0.0786163	0.118199	0.023275	0.255959	-0.0234796	0.231494	0.0258139	0.102757	0.241434	-0.281997	-0.00999135	-0.0217861	0.180303	0.0554272	-0.220039	-0.0120027	0.253667
[truncated: 2 more columns]
